# Supplementary material for: Hierarchical mechanisms control the clearance of DNA lesion–stalled RNA polymerase II
Source: Nat Commun. 2026 Jan 19;17:1647. doi: 10.1038/s41467-026-68413-4 (PMC12904859; doi:10.1038/s41467-026-68413-4)
Supplement: Supplementary file 4 — Source Data [file 41467_2026_68413_MOESM4_ESM.xlsx]

## Sheet: 1c
	Individual data points of 3 independent experiments:					Averages of each experiment that are plotted:
	WT 0 h	WT 1 h	WT 2 h			WT 0 h	WT 1 h	WT 2 h
REP1	1.09863	0.430491	0.571353		REP1	1	0.576114	0.433038
	0.93926	0.541554	0.584573		REP2	1	0.715851	0.562683
	1.10483	0.270101	0.422992		REP3	1	0.716514	0.57335
	1.11566	0.473186	0.4241
	1.01733	0.665236	0.405713		ANOVA table	SS	DF	MS	F (DFn, DFd)	P value
	0.942888	0.501335	0.662567		Treatment (between columns)	0.3582	2	0.1791	F (2, 6) = 42,50	P=0,0003
	1.09534	0.624077	0.54404		Residual (within columns)	0.02528	6	0.004214
	1.08602	0.714811	0.626725		Total	0.3835	8
	1.13782	0.560635	0.408185
	1.38553	1.0355	0.631052		Number of comparisons per family	2
	1.38869	0.513163	0.602325		Alpha	0.05
	1.02967	0.579211	0.693075
	0.882133	0.68067	0.394877		Šídák's multiple comparisons test	Mean Diff,	95,00% CI of diff,	Below threshold?	Summary	Adjusted P Value
	1.12559	0.489067	0.381897		WT 0 h vs. WT 1 h	0.3305	0,1737 to 0,4873	Yes	**	0.0016
	1.01069	0.1932	0.411035		WT 0 h vs. WT 2 h	0.477	0,3202 to 0,6338	Yes	***	0.0002
	0.989436	0.412218	0.665311
	0.843848	0.702133	0.343724		Test details	Mean 1	Mean 2	Mean Diff,	SE of diff,	n1	n2	t	DF
	1.05666	0.470566	0.356269		WT 0 h vs. WT 1 h	1	0.6695	0.3305	0.053	3	3	6.236	6
	1.27655	0.57053	0.421905		WT 0 h vs. WT 2 h	1	0.523	0.477	0.053	3	3	8.999	6
	1.34627	0.814642	0.59499
	1.03235	0.713064	0.479699
	1.09889	0.711086	0.476218
	1.02129	0.479575	0.526802
	0.737151	0.536596	0.476476
	1.09235	0.37839	0.363564
	1.41132	0.775033	0.388228
	0.702815	0.618457	0.420265
	1.25895	0.644332	0.312061
	0.615716	0.72832	0.472623
	0.853105	0.684507	0.386526
	1.23675	0.368364	0.630192
	0.705895	0.401763	0.290714
	1.01245	0.604825	0.526891
	1.11084	0.651247	0.3939
	1.02482	0.810626	0.321374
	0.876679	0.796048	0.405258
	1.00086	0.756491	0.454867
	0.979086	0.678178	0.202109
	1.10081	0.447419	0.451424
	0.837665	0.41829	0.511299
	0.929002	0.460782	0.414021
	1.15563	0.506075	0.255129
	1.31196	0.574226	0.313952
	1.10866	0.665508	0.676194
	0.885303	0.606175	0.426321
	1.1678	0.498701	0.44656
	1.12926	0.780949	0.333352
	0.779814	0.859962	0.346254
	0.57962	0.529843	0.512172
	0.968701	0.619249	0.342546
	1.46526	0.713709	0.372954
	0.725576	0.317314	0.171744
	0.831607	0.448154	0.392571
	0.840237	0.829359	0.418263
	0.949966	0.726005	0.496497
	0.939922	0.771856	0.240935
	1.01649	0.545924	0.341215
	0.995716	0.380923	0.25356
	0.832251	0.546935	0.325444
	1.01399	0.680995	0.383007
	1.10488	0.458857	0.374172
	0.898006	0.310602	0.387698
	0.911571	0.454767	0.299761
	1.29563	0.698845	0.438169
	1.19548	0.647283	0.648708
	0.828005	0.766939	0.41816
	1.17541	0.730978	0.310673
	0.916299	0.331024	0.559845
	0.908009	0.311174	0.601831
	0.670335	0.654337	0.407648
	0.615059	0.614379	0.479223
	0.955271	0.505755	0.747527
	0.76601	0.587145	0.548149
	1.08149	0.403853	0.328892
	1.20878	0.53487	0.418538
	0.950074	0.500997	0.321914
	0.925519	0.67225	0.189761
	0.787007	0.751106	0.196423
	0.83718	0.932091
	0.734955	0.438261
	0.621542	0.453886
	1.15046	0.436892
	1.5368	0.833108
	0.785463	0.413278
	0.913902	0.625701
	1.11144	0.30482
	0.905994	0.859573
		0.567499
		0.655948
		0.580922
		0.399269
		0.358577
		0.398603
		0.562418
		0.648848
		0.420241
		0.3602
		0.566553
		0.390916
		0.409224
		0.482661
		0.745523
		0.482611
		0.6214
		0.697493
		0.466081
		0.76549
		0.666574
		0.533272
		0.776784
		0.65011
		0.504999
		0.648306
REP2	0.929028	0.736975	0.477013
	0.950557	0.691455	0.82193
	0.938771	0.805318	0.577088
	0.751645	1.122	0.659644
	1.20417	0.953101	0.598838
	1.00214	0.707443	0.650532
	1.0946	0.582958	0.620595
	1.0362	0.585431	0.555406
	0.855842	0.671779	0.876417
	0.865489	0.560484	0.456936
	1.08857	0.984345	0.41577
	0.874907	0.735221	0.777669
	0.86004	0.741129	0.561624
	0.920429	0.811639	0.589709
	0.927466	0.72194	0.462678
	0.877987	0.749526	0.698726
	1.23996	0.698677	0.470564
	0.955574	0.670402	0.425144
	1.00743	0.487624	0.686991
	1.08253	0.803683	0.52136
	1.44812	0.709555	0.59729
	1.06447	0.612415	0.74592
	1.07562	0.733343	0.53229
	1.21205	0.773883	0.507172
	0.594254	0.664029	0.799474
	0.929205	0.57151	0.491614
	1.21191	0.80322	0.476268
	0.8257	0.802792	0.301578
	1.06982	0.571156	0.648879
	1.18875	0.77178	0.469816
	1.23091	1.08965	0.441273
	0.887084	0.378087	0.804833
	1.04425	1.06662	0.601718
	0.876673	0.759223	0.369908
	0.660002	0.836987	0.644715
	0.921948	0.904541	0.401738
	1.24563	0.674842	0.661007
	1.23262	0.759717	0.49133
	0.860056	0.900432	0.676072
	0.968484	0.65691	0.456815
	1.26793	0.821078	0.56899
	1.10582	0.580097	0.728759
	1.20613	0.825177	0.578078
	1.05415	1.0709	0.484928
	0.843221	0.722062	0.555056
	0.704227	0.673927	0.511936
	1.12629	1.01939	0.561957
	0.904243	0.858703	0.378827
	1.23735	0.695121	0.659983
	0.867281	0.710363	0.453897
	1.19624	0.559949	0.395574
	0.879315	0.698048	0.562911
	0.956291	0.346599	0.396522
	0.715285	0.62415	0.52255
	1.27548	0.569545	0.622199
	0.997278	0.59698	0.41348
	1.10762	0.745094	0.482765
	1.01711	0.615758	0.539539
	0.970244	0.766725	0.680125
	0.98625	0.561642	0.339061
	0.965321	0.691655	0.544919
	0.855388	0.810823	0.544099
	0.801827	0.703312	0.68434
	1.12762	0.762417	0.728216
	0.906139	0.584978	0.498435
	0.749796	0.70345	0.674977
	0.857242	0.794016	0.750484
	1.17097	0.753884	0.452535
	0.927057	0.747973	0.52597
	0.995192	0.75051	0.592882
	0.970708	0.699164	0.559284
	0.867604	0.816693	0.579251
	0.994466	0.533725	0.495126
	1.23518	0.558971	0.577426
	1.0708	0.563242	0.475669
	0.861176	0.665418	0.453416
	1.15423	0.731597	0.4093
	1.28743	0.813923	0.463532
	0.714307	0.258968	0.727399
	0.783365	0.788427	0.49046
	0.836465	0.636079	0.49981
	1.03144	0.573786	0.656715
	1.03213	0.549527	0.495586
	0.945028		0.525625
	0.95228		0.342917
	0.845177		0.540534
	0.783006		0.515406
	1.20884		0.609487
	0.936355		0.640634
	0.878697		0.338656
	0.950939		0.478507
	1.2793		0.631472
	1.1667		0.601272
	0.937505		0.548297
	1.42717		0.581629
	1.06448		0.870132
			0.947083
			0.665929
			0.577498
			0.838771
			0.483295
			0.459326
			0.411319
			0.569942
REP3	0.615858	0.64836	0.521978
	0.800629	0.765317	0.568864
	1.162	0.581321	0.530188
	0.870645	0.728517	0.60718
	0.886238	0.804265	0.868582
	1.01621	0.614357	0.454238
	1.03905	0.371722	0.447477
	1.13046	0.665468	0.75296
	1.11699	0.94259	0.575857
	0.790831	0.842865	0.56972
	1.14069	0.663568	0.581545
	0.921858	0.602346	0.865787
	1.06972	0.632806	0.565983
	1.34874	0.533557	0.572023
	1.22231	0.94883	0.56883
	1.02017	0.933962	0.365316
	1.04385	0.903884	0.462928
	0.95029	0.707062	0.679403
	1.00492	0.543922	0.481786
	0.822322	0.755916	0.521039
	0.789936	1.01535	0.483662
	0.935128	0.772606	0.691006
	1.29388	0.519958	0.615536
	1.04886	0.693893	0.491392
	1.06617	0.757638	0.601992
	1.23368	0.594167	0.596574
	0.872461	0.480793	0.489781
	1.30213	0.649346	0.683835
	1.21168	0.911785	0.413887
	1.1491	0.659128	0.407725
	0.941765	0.604161	0.734059
	0.853277	1.04685	0.463617
	0.798264	0.701359	0.534913
	1.09574	0.923626	0.583321
	0.800171	0.488184	0.578291
	0.702249	0.613492	0.433229
	1.05031	0.710926	0.560267
	0.626661	0.688669	0.708902
	0.903501	0.752064	0.552688
	1.01688	0.633563	0.539634
	1.1427	0.794787	0.620378
	1.03264	0.876063	0.508557
	0.950865	0.764084	0.942055
	0.916303	1.04591	0.361031
	1.20502	0.692453	0.523098
	1.04686	0.488117	0.619226
	1.11863	0.556645	0.447735
	1.09381	0.774742	0.515395
	0.938656	0.779582	0.486237
	0.926251	0.878709	0.534541
	0.895182	0.681834	0.621892
	1.2498	0.454423	0.476359
	0.903118	0.503753	0.725041
	0.746171	0.456862	0.381795
	0.848323	0.865986	0.719477
	0.977752	0.741435	0.778864
	1.00223	0.758552	0.458289
	0.765823	0.682462	0.472609
	1.08813	0.790562	0.571549
	1.15117	0.981505	0.467405
	1.10961	0.889148	0.535759
	0.925191	0.596131	0.865587
	0.964347	0.617759	0.657668
	0.725354	0.755072	0.484872
	0.720351	0.617962	0.6974
	1.9856	0.504263	0.503109
	0.544096	0.71506	0.557094
	1.2109	0.71122	0.564856
	0.966686	0.614096	0.465332
	1.08961	0.947909	0.568873
	1.00297	0.845586	0.574429
	0.985205	0.728147	0.514043
	1.18678	0.919122	0.587427
	0.918231	0.717921	0.521501
		0.411309	0.555989
		0.856649	0.507693
		0.761172	0.742303
		0.698967	0.493695
		0.670684	0.667584
		0.643999	0.700657
		0.757737	0.683887
		0.562865	0.546341
		0.766741	0.710272
		0.46274	0.603623
		0.763318	0.447019
		0.397318	0.812803
		0.810925	0.511985
		0.850038	0.689097
		0.443082	0.490111
		0.726831	0.527897
		0.532472	0.464355
		0.8168	0.537373
		0.863528
		0.762315
		0.796708
		0.827362
		0.742247
		0.84611
		0.848361
		0.631166
		0.715536
		0.961375

## Sheet: 1f-g
Individual quantification values of 3 independent experiments																			Average of the 3 independent experiments
	Rep1						Rep2						Rep3						Average
Sample name	HSPA4 Signal	RNAPII-S2 Signal	Norm to HSPA4	Norm to Ctr 0'	Norm to Ctr 60' or 120'		HSPA4 Signal	RNAPII-S2 Signal	Norm to HSPA4	Norm to Ctr 0'	Norm to Ctr 60' or 120'		HSPA4 Signal	RNAPII-S2 Signal	Norm to HSPA4	Norm to Ctr 0'	Norm to Ctr 60' or 120'		Norm to Ctr 0'	Norm to Ctr 60' or 120'
WT_0'_DRB	590.413	1473.65	2.49597	1	1		904.707	4876.43	5.39006	1	1		1628.22	1010.48	0.620605	1	1		1	1
WT_60'_DRB	566.166	720.337	1.27231	0.509744	1		793.066	2216.32	2.79462	0.518476	1		1727.94	419.875	0.242992	0.39154	1		0.473253	1
WT_60'_DRB_UV	610.688	482.006	0.789284	0.316223	0.620356		781.186	2031.2	2.60015	0.482397	0.930414		1938.73	265.832	0.137116	0.22094	0.564284		0.339853	0.705018
WT_120'_DRB	604.19	760.365	1.25849	0.504207	1		678.916	1446.39	2.13044	0.395253	1		2060.8	631.783	0.306571	0.493987	1		0.464482	1
WT_120'_DRB_UV	737.783	336.569	0.456189	0.18277	0.362491		786.875	1024.47	1.30194	0.241545	0.611114		1929.58	217.531	0.112735	0.181653	0.367729		0.201989	0.447111
														RNAPII-S2 +UV / –UV ratio
															0h	1h	2h
														Rep1	1	0.620356	0.362491
														Rep2	1	0.930414	0.611114
														Rep3	1	0.22094	0.181653
														ANOVA table	SS	DF	MS	F (DFn, DFd)	P value
														Treatment (between columns)	0.588	2	0.294	F (2, 6) = 5,098	P=0,0508
														Residual (within columns)	0.346	6	0.05767
														Total	0.934	8
														Number of comparisons per family	2
														Alpha	0.05
														Šídák's multiple comparisons test	Mean Diff,	95,00% CI of diff,	Below threshold?	Summary	Adjusted P Value
														0h vs. 1h	0.4094	-0,1707 to 0,9896	No	ns	0.1569
														0h vs. 2h	0.6149	0,03477 to 1,195	Yes	*	0.0399
														Test details	Mean 1	Mean 2	Mean Diff,	SE of diff,	n1	n2	t	DF
														0h vs. 1h	1	0.5906	0.4094	0.1961	3	3	2.088	6
														0h vs. 2h	1	0.3851	0.6149	0.1961	3	3	3.136	6

## Sheet: 1i
	Individual data points of 3 independent experiments:							Averages of each experiment that are plotted:
	WT			WT + MG132					WT			WT + MG132
	0h	1h	2h	0h	1h	2h			0h	1h	2h	0h	1h	2h
Rep1	0.983893	0.697427	0.672756	0.952005	0.940903	0.824117		Rep1	1	0.639398	0.658144	1	0.865359	0.838588
	0.918812	0.646761	0.582271	0.945235	0.960027	0.793599		Rep2	1	0.572337	0.519343	1	0.877906	0.859629
	0.909594	0.660713	0.584772	0.986194	1.19234	0.890115		Rep3	1	0.659621	0.612902	1	0.980735	0.944094
	1.00879	0.554506	0.679851	0.97442	0.726952	0.683788
	1.01677	0.711351	0.572819	0.955211	0.652399	0.732972		ANOVA table	SS	DF	MS	F (DFn, DFd)	P value
	0.904997	0.513858	0.794543	1.07391	0.750588	0.798706		Treatment (between columns)	0.2443	3	0.08144	F (3, 8) = 22,90	P=0,0003
	1.14502	0.70007	0.684633	1.54314	1.81119	0.745598		Residual (within columns)	0.02845	8	0.003556
	1.09064	0.7461	0.642784	0.917513	0.818975	0.778398		Total	0.2728	11
	0.993038	0.653058	0.498981	0.854948	0.779637	0.89024
	0.731769	0.619131	0.705776	1.0143	0.727638	0.624819		Number of comparisons per family	2
	0.798563	0.644537	0.759398	1.15826	0.591658	0.84165		Alpha	0.05
	1.30175	0.644797	0.800302	0.921455	0.904738	0.650418
	1.09359	0.543166	0.492065	1.03358	0.58212	0.933671		Šídák's multiple comparisons test	Mean Diff,	95,00% CI of diff,	Below threshold?	Summary	Adjusted P Value
	0.78345	0.543131	0.549832	0.880739	0.944135	1.12867		NT 1h vs. MG132 1h	-0.2842	-0,4178 to -0,1506	Yes	***	0.0008	B-E
	0.918985	0.668349	0.737815	1.12622	0.920415	1.04363		NT 2h vs. MG132 2h	-0.284	-0,4175 to -0,1504	Yes	***	0.0008	C-F
	1.09303	0.558945	0.599598	0.999109	0.700877	0.526169
	0.876904	0.438558	0.621546	0.748875	0.78311	0.845917		Test details	Mean 1	Mean 2	Mean Diff,	SE of diff,	n1	n2	t	DF
	0.919822	0.586512	0.62229	0.880406	0.962236	0.75452		NT 1h vs. MG132 1h	0.6238	0.908	-0.2842	0.04869	3	3	5.837	8
	1.10595	0.496344	0.590438	0.951087	0.735193	0.645208		NT 2h vs. MG132 2h	0.5968	0.8808	-0.284	0.04869	3	3	5.832	8
	1.22016	0.680364	0.50843	0.867173	0.955474	0.657741
	1.12899	0.679305	0.746189	1.08719	0.472501	0.844381
	1.12779	0.705242	0.581276	0.793455	0.85866	0.53907
	1.04515	0.506717	0.788707	0.757602	0.638121	0.775364
	0.928182	0.661956	0.658571	1.06696	0.724523	1.16703
	1.42395	0.641644	0.458831	1.18598	0.704958	1.04669
	1.02429	0.428362	0.668666	1.42054	0.599623	1.01125
	1.07793	0.522349	0.520418	0.98468	0.834079	0.672697
	1.02031	0.440638	0.600352	1.00462	0.925536	0.851313
	1.20549	0.702209	0.886822	1.10557	0.903741	0.749836
	0.688107	0.603278	0.737285	0.877218	0.594509	0.636929
	1.12216	0.646298	0.778743	1.11394	0.815094	0.618466
	0.897852	0.327916	0.642498	1.04822	0.808885	0.755563
	1.11358	0.524991	0.724858	1.19833	0.977108	0.749572
	0.856514	0.629186	0.84457	1.41431	0.916284	1.07902
	0.932122	0.790911	0.85022	0.704387	0.765156	1.04559
	0.889539	0.850233	0.725648	0.969394	1.20741	0.755367
	0.990069	0.74164	0.743185	0.827092	1.06263	1.01534
	1.08224	0.519451	0.616911	0.711113	1.05555	0.794426
	1.04132	0.668342	0.676291	0.842515	1.00203	0.759757
	1.23499	0.888826	0.569008	0.934041	1.02841	0.670897
	1.03848	0.686996	1.05382	0.887769	0.497674	0.859294
	1.32179	0.434721	0.713502	0.769344	0.929813	0.766005
	0.995757	0.480322	0.620119	1.37364	0.881846	0.77861
	1.13623	0.521755	0.752773	1.08723	0.698157	0.557672
	1.00085	0.563056	0.954683	0.839489	1.15242	0.643778
	1.2707	0.58094	0.767228	0.917674	0.866762	0.926351
	1.15791	0.428708	0.82946	1.07676	1.03189	1.01342
	1.09839	0.633824	0.538049	1.15931	0.619934	0.993692
	0.877206	0.539726	0.767336	1.05784	0.895227	0.635673
	1.06849	0.575785	0.595861		0.587315	0.727491
	1.32362	0.343913	0.766237		1.10131	0.722642
	0.662585	0.630177	0.820015		0.68772	0.7793
	0.837461	0.47861	0.644809		1.23591	1.02591
	0.897512	0.908707	0.711328		0.982305	1.06231
	0.874264	0.535089	0.781478		0.968668	0.748715
	0.943115	0.548898	0.576355		0.650581	0.966846
	1.14182	0.876048	0.810305		0.925123	1.00691
	1.02755	0.481886	0.693121		0.820728	0.972036
	0.959036	0.940217	0.62185		0.800666	0.941122
	1.14762	0.76265	0.673679		1.13629	1.27852
	1.02627	0.516468	0.60827		1.43371	0.972802
	1.03454	0.571728	0.704302		1.22903	1.00337
	1.08373	0.309157	0.633992		0.747213	0.554678
	0.704566	0.599756	0.529648		0.690262	0.921854
	0.805704	0.890238	0.497929		0.739644	0.927042
	0.970458	0.466513	0.667959		0.770098	0.830347
	0.90025	0.775277	0.577762		1.02306	0.951835
	0.949053	0.534266	0.568334		0.639687	0.925036
	1.14369	0.548484	0.655389		0.712987	0.90632
	1.12211	0.606292	0.630555		0.847036	0.748333
	0.794657	0.689499	0.753984		0.899232	0.814604
	1.11223	0.818636	0.464412		0.861083	0.731642
	1.03081	0.810178	0.634223		0.997028	0.756977
	0.621157	0.542165	0.767327		0.644617	0.931753
	1.16375	0.834204	0.60804		0.768281	1.18268
	0.809277	0.538272	0.528689		1.05847
	0.984862	0.695591	0.695743		0.849492
	0.884965	1.14949	0.760563		0.840177
	0.90157	0.467655	0.687957		0.847912
	0.565743	0.747512	0.411798		0.449235
	1.00418	0.81473	0.70969		1.09621
	0.742585	0.564062	0.498006		0.943019
	0.887599	0.737833	0.579897		0.756754
	1.16692	0.813256	0.679335		1.04011
	1.14776	0.840339	0.543785
	0.826397	0.645534	0.545181
	1.18847	0.573697	0.635532
	1.00021	0.603867	0.713365
		0.944807	0.716441
		0.514901	0.828677
		0.672206	0.515376
		0.418748	0.722282
		0.734117	0.759089
		0.343632	0.810767
		0.872086	0.771218
		0.590919	0.594717
		0.616338	0.733964
		0.535254	0.649498
		0.700795	0.630836
		0.677613	0.740795
		0.635843	0.625606
		0.774739	0.647577
		0.488021	0.713927
		0.683866	0.689365
		0.570302	0.616882
		0.742713	0.619198
		0.801847	0.805744
		0.744184	0.564785
		0.707257	0.72068
		0.594034	0.534206
		0.756378	0.615088
		0.934694	0.659616
		0.633981	0.486146
		0.497353	0.54232
		0.60971	0.505211
		0.56023	0.692038
		0.606469	0.762748
		0.728847	0.595089
		0.901356	0.621552
		0.785122	0.491786
		0.554905	0.689219
		0.363973	0.49514
		0.75314	0.581251
		0.598873	0.547396
		0.725369	0.482549
		0.525688	0.726229
		0.827699	0.523424
		0.563542	0.625556
		0.792505	0.601146
		0.52332	0.62363
		0.58676	0.752026
		0.594118	0.734966
		0.536471	0.695909
		0.649669	0.568432
		0.916878	0.643792
		0.509851	0.902552
		0.717071	0.575976
		0.581231	0.546002
		0.768793	0.677844
		0.814269	0.660325
		0.563579
		0.667896
		0.700839
		0.46051
		0.629014
		0.603906
Rep2	1.11662	0.482601	0.702067	1.11443	0.807274	1.0363
	1.05885	0.462196	0.67589	1.15636	0.854507	0.900856
	1.07181	0.555243	0.915713	1.44246	0.665639	0.528416
	0.946437	0.557706	0.349496	0.897023	0.909015	0.653355
	1.06343	0.731371	0.532872	1.12964	1.15086	0.884886
	0.858685	0.725872	0.481599	0.852601	0.988469	0.572045
	0.824503	0.56998	0.322714	0.875647	0.800877	0.930076
	1.047	0.487818	0.628545	1.08324	0.995948	0.856977
	0.92617	0.432999	0.328818	1.03153	0.815302	0.818766
	0.919716	0.720838	0.476421	0.721497	1.01976	0.698436
	1.02704	0.564678	0.507708	1.02958	0.847799	0.585682
	0.820173	0.46281	0.492224	0.988459	1.08134	0.711036
	0.94511	0.58338	0.522106	0.942444	1.20815	1.05629
	0.962276	0.431315	0.675447	0.975561	0.986101	1.25852
	1.08452	0.527581	0.392808	0.792662	0.897696	1.02539
	0.978386	0.440597	0.527294	1.1066	1.02723	0.656942
	1.02049	0.669589	0.262647	1.0177	0.667179	0.795065
	1.25861	0.608453	0.649322	0.988331	0.875541	1.14986
	1.09659	0.60489	0.50708	0.854607	1.12985	0.727362
	0.901339	0.58954	0.516406	1.11977	0.804754	0.809247
	1.10369	0.348488	0.366064	0.874783	0.703895	0.729141
	1.10094	0.666218	0.772759	0.91785	0.929028	0.872629
	1.23307	0.377747	0.528358	0.662318	0.897179	0.617912
	1.17366	0.430337	0.212482	1.06283	1.21594	1.25267
	1.03189	0.544975	0.649822	1.20348	0.495144	1.06768
	0.891867	0.70782	0.588005	1.05749	0.849647	0.434022
	0.902522	0.570914	0.39854	0.980911	1.29234	0.690978
	0.844714	0.65542	0.435863	0.53244	0.565281	1.24213
	0.985355	0.771451	0.568121	0.942434	0.868837	0.752698
	0.75171	0.86255	0.467223	0.849962	0.92544	0.569396
	1.05701	0.635457	0.382837	0.92575	0.949295	0.925154
	0.79088	0.763749	0.617968	1.04011	0.757552	0.947357
	0.789212	0.718346	0.62291	0.9996	1.02888	1.09597
	0.949484	0.490328	0.507513	1.3633	0.981755	0.736013
	0.977745	0.596044	0.689761	1.13285	0.430666	0.682601
	0.908283	0.667693	0.527345	1.03304	1.08768	0.895301
	0.959382	0.501207	0.397162	0.742736	0.856447	1.20517
	1.04318	0.381692	0.464238	0.990256	0.699737	0.823281
	1.16229	0.436692	0.514072	1.25139	0.9087	0.970562
	1.07763	0.443319	0.32272	1.1558	0.967526	0.780793
	0.934216	0.627004	0.375333	0.720768	0.803022	0.819671
	0.927066	0.658617	0.42392	1.07813	0.885408	0.66105
	0.970372	0.648376	0.728817	1.24	0.714639	0.89529
	0.815744	0.447683	0.552249	1.10732	0.989791	0.989076
	0.769273	0.409984	0.396205	1.14589	0.639164	1.12463
	1.08041	0.636757	0.573346	1.1553	0.933061	0.796464
	0.712661	0.527643	0.509391	0.763249	0.587243	0.909617
	1.03532	0.57567	0.46005	0.93062	0.980589	1.10044
	1.16201	0.616527	0.481478	1.06271	1.40392	0.766613
	0.820088	0.707451	0.40012	1.3481	0.817646	0.730139
	0.870407	0.683811	0.681507	0.953282	0.616877	0.857192
	1.18065	0.293102	0.397399	0.79005	0.728363	0.40311
	1.341	0.716967	0.675329	0.870169	0.619126	0.93508
	1.01974	0.290022	0.496158	1.01113	0.998733	1.24377
	1.18118	0.580154	0.687809	0.831434	1.10614	0.728942
	0.856209	0.613559	0.42242	0.911148	0.757394	0.757387
	0.945986	0.687444	0.68208	1.25382	1.08843	0.914413
	1.17469	0.483466	0.488567	0.880095	0.938193	0.828895
	1.07954	0.884562	0.424981	0.92039	0.717279	0.905878
	1.26922	0.525914	0.525491	0.748856	1.21355	0.780803
	1.11247	0.568533	0.758779	0.893557	0.53742	1.18393
	1.44712	0.60346	0.550472	1.63746	0.61179	0.789919
	1.0379	0.639893	0.48812	0.907057	0.893675	0.75199
	0.720279	0.389614	0.746222		1.17933	0.648062
	0.971274	0.753355	0.50582		1.15352	0.596518
	1.00942	0.577557	0.666433		0.713868	0.956375
	0.893489	0.454504	0.61389		0.850721	0.960482
		0.703994	0.439689		1.29492	0.858358
		0.775071	0.560399		0.883276	0.802328
		0.421654	0.71521		0.953065	0.780088
		0.573036	0.541946		1.06254	0.883174
		0.523145	0.621814		0.851719	1.0311
		0.876488	0.380255		0.714602	1.06416
		0.690791	0.401908		0.621409	0.798428
		0.349919	0.365429		0.665479	0.920495
		0.677027	0.575303		0.781222	0.815862
		0.473388	0.296627		0.907235	1.03425
		0.272967	0.400054		0.787669	0.745252
		0.342854	0.630994		0.980116	0.903415
		0.494682	0.45515		0.677081	0.8495
		0.428062	0.73166		0.737328	0.885502
		0.391202	0.653815		1.04782	0.492679
		0.337192	0.21381		0.477568	1.06494
		0.578981	0.820723			0.88729
		0.506218	0.406987			1.04075
		0.618816	0.462654			0.856675
		0.575079	0.620296			0.903099
		0.559801	0.644456			1.04734
		0.525082	0.373236
		0.660365	0.485927
		0.555571	0.409423
		0.411135	0.409987
		0.907691	0.526442
		0.58429	0.47507
		0.824878	0.505037
		0.823485
		0.609658
		0.423324
		0.481385
		0.750347
		0.435798
		0.731236
		0.55715
		0.548881
		0.570294
		0.527633
		0.600429
		0.657831
		0.646355
Rep3	0.991689	0.644194	0.649069	0.949013	0.914416	0.950189
	1.10527	0.660962	0.652276	1.11225	0.87015	0.950775
	1.13805	0.601281	0.349337	0.988533	1.03282	0.887259
	1.25947	0.694199	0.658984	1.6901	1.39299	1.23459
	0.957429	0.807118	0.556977	0.867672	1.18347	0.932863
	1.05213	0.604596	0.787453	1.02826	0.885932	0.940665
	1.16441	0.496131	0.521286	0.823912	0.60026	0.99571
	1.06397	0.456757	0.871978	1.06346	1.1444	1.06572
	1.07849	0.74084	0.514677	1.35781	1.2487	0.892206
	1.19241	0.825161	0.593061	1.10661	0.985147	0.947621
	1.121	0.626971	0.454579	0.638203	0.622464	1.09514
	0.960408	0.690833	0.620748	1.26074	1.32326	0.574593
	0.982825	0.568199	0.481551	1.31433	0.947995	0.906136
	1.10254	0.47425	0.44028	0.611268	0.885225	0.74414
	0.98957	0.720976	0.642889	0.685007	1.1787	0.854934
	0.960137	0.684888	0.616527	1.08234	0.955172	0.605375
	1.0133	0.859617	0.599601	1.07224	1.17414	1.10235
	1.12998	0.783318	0.413854	0.883961	0.958764	0.456612
	1.01614	0.577787	0.53767	0.931829	1.02734	0.830952
	0.824387	0.772306	0.566962	1.20162	0.896341	0.827005
	1.03941	0.68439	0.627335	0.947484	1.0744	1.02879
	1.12768	0.575267	0.543338	0.847232	0.95377	0.826596
	0.784664	0.786373	0.369619	1.03967	0.950863	0.884571
	0.814547	0.433259	0.46778	0.90861	0.770231	0.958231
	1.09321	1.12685	0.634126	0.924975	0.85252	0.955018
	1.128	0.543375	1.04998	0.910502	0.971623	0.912774
	0.993125	0.62846	0.739862	0.930299	0.877662	1.03316
	0.9203	0.731614	0.675421	0.937005	0.979893	0.892257
	1.00686	0.633033	0.599157	1.26567	1.0648	0.803704
	0.929796	0.63775	0.708732	0.776127	0.776602	0.99497
	0.96781	0.716984	0.528693	1.06916	1.2067	0.628166
	0.966445	0.522977	0.520212	1.07528	1.07487	0.881012
	0.994335	0.857223	0.731537	1.03565	0.865264	1.05259
	1.00783	0.814319	0.625593	1.11186	0.855593	1.00177
	0.986989	0.673385	0.964905	0.974588	0.838482	1.20505
	1.13524	0.644949	0.571524	0.625306	1.07531	1.0846
	0.932047	0.647535	0.772916	1.16741	1.05334	0.805351
	0.875081	0.645475	0.544673	1.0152	0.791349	1.36231
	0.996539	0.764617	0.587946	0.73662	1.01127	0.969793
	1.1929	0.772593	0.533413	1.06477	1.01118	0.913299
	0.854749	0.437419	0.421487	1.40274	1.3074	0.471875
	0.829999	0.60228	0.508351	0.828379	0.957272	0.915808
	0.982416	0.786998	0.624612	0.798074	1.13957	1.1373
	0.786807	0.598956	0.658873	1.03932	0.998558	0.6857
	1.00397	0.579869	0.564046	0.91837	0.97728	0.992642
	0.824844	0.787509	0.662536	0.939926	0.867979	1.29774
	0.955325	0.708429	0.538753	0.913576	1.16318	0.747883
	1.08766	0.810922	0.521523	0.86894	1.29104	1.19133
	0.803795	0.555919	0.792432	0.897728	1.12003	1.20462
	1.07479	0.393515	0.71119	1.10623	1.1045	0.581296
	1.02466	0.523557	0.53938	0.821757	1.23257	0.862773
	1.0126	0.514987	0.541917	0.964103	1.07165	0.956417
	1.05614	0.634546	0.728825	1.12006	1.09005	0.960378
	0.919356	0.65023	0.599683	1.14747	0.830663	1.0769
	1.0675	0.780327	0.685788	0.947704	0.673263	1.4815
	1.12357	0.654546	0.393249	0.980396	0.868466	0.908231
	0.799907	0.646012	0.770865	1.14022	0.863284	1.09222
	0.876846	0.483256	0.784289	1.03708	0.687491	1.06491
	1.01158	0.835177	0.581266	0.904116	0.87448	0.824588
	1.0457	0.865002	0.762239	1.21084	0.642314	0.747274
	0.976452	0.681182	0.561253	1.33252	0.731825	0.92329
	0.943656	0.758605	0.615228	0.647887	1.05176	1.14772
	0.976039	0.833194	0.779751		0.958253	1.02164
	1.00483	0.565298	0.545975			1.25118
	0.785396	0.663165	0.583979			0.814994
	0.998993	0.781234	0.524655			1.03452
	1.36794	0.666859	0.589201			0.890451
	0.891252	0.426198	0.587374			0.96328
	1.04141	0.611168	0.485983			0.905186
	0.96559	0.565457	0.670602
	1.15195	0.674178	0.660467
	1.0068	0.569711	0.60582
	0.99747	0.525518	0.556312
	1.00338	0.618358	0.622757
	1.07316	0.624154	0.649542
	1.06404	0.668129	0.674135
	1.08155	0.693437	0.762616
	0.887544	0.544348
	0.86565
	0.939143
	1.08364
	0.931388
	0.989266
	1.03688
	0.968938
	1.05726
	0.983579
	0.788172

## Sheet: 1k
Individual quantification values of 3 independent experiments																			Average of the 3 independent experiments
	Rep1						Rep2						Rep3						Average
Sample name	HSPA4 Signal	RNAPII-S2 Signal	Norm to HSPA4	Norm to Ctr 0'	Norm to Ctr 60' or 120'		HDAC1 Signal	RNAPII-S2 Signal	Norm to HDAC1	Norm to Ctr 0'	Norm to Ctr 60' or 120'		HDAC1 Signal	RNAPII-S2 Signal	Norm to HDAC1	Norm to Ctr 0'	Norm to Ctr 60' or 120'		Norm to Ctr 0'	Norm to Ctr 60' or 120'
WT_0'_DRB	490.42	1568.98	3.19926	1	1		21683.6	5052.24	0.232999	1	1		18652.6	1925.93	0.103253	1	1		1	1
WT_60'_DRB	521.578	611.748	1.17288	0.36661			21753.3	2171.76	0.099836	0.428483			15759.7	750.827	0.0476424	0.461415			0.418836
WT_60'_DRB_UV	447.725	327.627	0.731761	0.228728	0.623902		21086.1	1480.1	0.070193	0.30126	0.703084		17658	363.095	0.0205626	0.199148	0.431604		0.243045	0.586196
WT_120'_DRB	565.604	698.639	1.23521	0.386093			25558.9	2219.17	0.0868259	0.372646			17305.2	711.4	0.0411091	0.39814			0.385626
WT_120'_DRB_UV	555.789	232.083	0.417574	0.130522	0.338059		24432.3	960.906	0.0393293	0.168796	0.452967		16741.9	292.056	0.0174446	0.168951	0.42435		0.15609	0.405125
MG312_0'_DRB	543.979	2100.27	3.86094	1	1		17030.9	3953.62	0.232144	1	1		19585.8	2343.37	0.119646	1	1		1	1
MG312_60'_DRB	597.762	942.057	1.57597	0.408184			21870.1	2660.57	0.121654	0.524043			17303	934.886	0.0540302	0.451583			0.46127
MG312_60'_DRB_UV	582.785	759.391	1.30304	0.337492	0.826814		19629.3	2289.99	0.116662	0.50254	0.958968		17782.7	712.591	0.0400722	0.334923	0.741664		0.391652	0.842482
MG312_120'_DRB	607.709	608.655	1.00156	0.259408			19424.6	2408.66	0.124	0.534152			17361.5	639.195	0.0368168	0.307713	0.875106		0.367091
MG312_120'_DRB_UV	656.295	549.903	0.83789	0.217017	0.836587		19299.4	1673.61	0.0867183	0.373553	0.699339		20468.8	659.476	0.0322186	0.269282			0.286617	0.803677
											RNAPII-S2 +UV / –UV ratio
												NT			MG132
												0h	1h	2h	0h	1h	2h
											Rep1	1	0.623902	0.338059	1	0.826814	0.836587
											Rep2	1	0.703084	0.452967	1	0.958968	0.699339
											Rep3	1	0.431604	0.42435	1	0.741664	0.875106
											ANOVA table	SS	DF	MS	F (DFn, DFd)	P value
											Treatment (between columns)	0.373	3	0.1243	F (3, 8) = 11,41	P=0,0029
											Residual (within columns)	0.08719	8	0.0109
											Total	0.4602	11
											Number of comparisons per family	2
											Alpha	0.05
											Šídák's multiple comparisons test	Mean Diff,	95,00% CI of diff,	Below threshold?	Summary	Adjusted P Value
											NT 1h vs. MG312 1h	-0.2563	-0,4901 to -0,02245	Yes	*	0.0335
											NT 2h vs. MG312 2h	-0.3986	-0,6324 to -0,1647	Yes	**	0.0032
											Test details	Mean 1	Mean 2	Mean Diff,	SE of diff,	n1	n2	t	DF
											NT 1h vs. MG312 1h	0.5862	0.8425	-0.2563	0.08524	3	3	3.007	8
											NT 2h vs. MG312 2h	0.4051	0.8037	-0.3986	0.08524	3	3	4.676	8

## Sheet: 2b
	Individual data points of 3 independent experiments:																													Averages of each experiment that are plotted:
	WT_0h	WT_3h	WT_24h	CSB_0h	CSB_3h	CSB_24h	CSA_0h	CSA_3h	CSA_24h	ELOF1_0h	ELOF1_3h	ELOF1_24h	UVSSA_0h	UVSSA_3h	UVSSA_24h	STK19_0h	STK19_3h	STK19_24h	XPA_0h	XPA_3h	XPA_24h	XPG_0h	XPG_3h	XPG_24h	ERCC1_0h	ERCC1_3h	ERCC1_24h			WT_0h	WT_3h	WT_24h	CSB_0h	CSB_3h	CSB_24h	CSA_0h	CSA_3h	CSA_24h	ELOF1_0h	ELOF1_3h	ELOF1_24h	UVSSA_0h	UVSSA_3h	UVSSA_24h	STK19_0h	STK19_3h	STK19_24h	XPA_0h	XPA_3h
Rep1	1.12508	0.0990748	0.814895	0.970886	0.0752372	0.320731	1.27331	0.261756	0.239094	1.15588	0.239563	0.16138	0.489854	0.174286	0.45114	0.86173	0.197946	0.30034	1.14573	0.224754	0.058129	1.00495	0.206568	0.126635	0.978553	0.18833	0.00912732		Rep1	1	0.186493	0.945591	1	0.107217	0.235272	1	0.211214	0.237386	1	0.171102	0.181669	1	0.198183	0.301109	1	0.293021	0.454817	1	0.162552
	0.966407	0.0882328	1.04309	0.986438	0.0642677	0.648514	1.06054	0.200558	0.342183	1.2705	0.2096	0.189689	0.76871	0.221533	0.299286	0.93862	0.469865	-0.0379157	1.16679	0.141447	0.0196579	0.924801	0.253434	0.147606	0.955176	0.276869	0.0268166		Rep2	1	0.354041	0.87874	1	0.228155	0.343343	1	0.227793	0.223643	1	0.192503	0.197832	1	0.153979	0.16106	1	0.430746	0.670593	1	0.199383
	1.27915	0.148475	0.910186	1.20928	0.0714152	0.204701	1.36957	0.267847	0.278111	1.09909	0.16797	0.326885	0.703666	0.249387	0.371245	0.93578	0.194101	0.661871	1.24671	0.14643	0.102239	0.923348	0.354701	0.0695558	1.02045	0.159817	0.0307763		Rep3	1	0.416029	1.11917	1	0.157018	0.213292	1	0.329123	0.160006	1	0.615944	0.206585	1	0.194498	0.220347	1	0.364621	0.317155	1	0.287582
	0.92371	0.140164	1.03212	0.878891	0.0671324	0.196797	1.03086	0.251379	0.0520149	0.978729	0.117781	0.235137	0.936139	0.401399	0.102695	1.40462	0.271499	0.330205	0.981136	0.140463	0.217468	0.861925	0.333833	0.0198674	1.1392	0.266239	0.0363407
	1.14845	0.221601	0.881479	1.00864	0.0952704	0.410952	1.50099	0.275298	0.195783	1.25429	0.205818	0.169633	0.95971	0.173159	0.473879	0.901063	0.290272	0.260904	1.45414	0.224651	0.0496681	0.895796	0.124374	0.170499	0.792467	0.186505	0.0490684
	1.05769	0.150793	1.1873	2.48135	0.120988	0.310246	0.791993	0.280472	0.220514	1.20227	0.215591	0.20459	0.982304	0.230648	0.386946	0.734444	0.18173	0.43558	0.999195	0.124201	0.122721	1.11381	0.161708	0.178847	0.866499	0.184274	0.0518191
	1.08676	0.150636	1.32327	0.921849	0.0676296	0.22945	1.11866	0.162243	0.328447	0.830675	0.179609	0.129985	0.933866	0.160022	0.603478	0.881952	0.25473	0.567896	0.964518	0.0981059	0.134514	1.30191	0.201417	0.0928525	0.807973	0.175389	0.0535042
	0.838684	0.136311	1.06427	1.0957	0.13091	0.323211	1.44068	0.241329	0.340604	0.906224	0.127105	0.200474	1.09224	0.121391	0.136768	0.934857	0.242839	0.282547	0.834836	0.158277	0.124636	0.727936	0.208454	0.132754	0.961981	0.197408	0.0552671
	1.43818	0.120166	1.02352	1.25833	0.120024	0.125355	0.997573	0.16729	0.222734	0.965827	0.223622	0.161868	0.676678	0.198593	0.256407	1.13044	0.075413	0.67999	0.680374	0.272925	0.224108	0.585446	0.16669	0.26939	1.02041	0.128812	0.056487
	1.01992	0.100986	1.25532	0.831848	0.20762	0.363624	0.886013	0.144837	0.154221	0.90656	0.140135	0.230923	0.831304	0.199038	0.422553	0.836225	0.19409	0.446878	0.794484	0.231989	0.0415644	1.30679	0.185026	0.165287	0.908927	0.396173	0.05659
	0.81927	0.0580831	0.748767	1.17493	0.0864091	0.313484	0.207588	0.202923	0.0718212	1.23947	0.143326	0.212978	0.76314	0.12614	0.324502	1.18264	0.259313	0.366045	0.733909	0.166742	0.132815	0.931075	0.198941	0.0853957	0.877406	0.345292	0.0616689
	0.899421	0.124393	0.658547	1.0196	0.101556	0.37003	0.844425	0.108844	0.103691	1.00736	0.141315	0.142972	1.16059	0.171705	0.540669	0.965576	0.273911	0.280252	0.984541	0.122952	0.174147	1.13262	0.233213	0.435571	0.880187	0.220107	0.063219
	0.815539	0.16283	0.618781	0.907643	0.0736345	0.180169	0.770278	0.234717	0.236265	0.380266	0.214162	0.141314	1.12056	0.159987	0.263211	1.12292	0.352538	0.844829	1.15182	0.0890945	0.264347	0.892414	0.150776	0.149419	0.737878	0.219781	0.0666059
	1.00278	0.163817	1.51125	0.953548	0.105093	0.257474	1.32434	0.213278	0.258411	0.962685	0.144393	0.29775	0.968883	0.188408	0.208951	0.887846	0.341061	0.364823	0.898767	0.118002	0.103889	1.27977	0.218234	0.257648	1.0446	0.172564	0.0675626
	1.16129	0.205736	1.02657	1.506	0.0736487	0.167422	1.03968	0.284304	0.303336	1.11418	0.152134	0.156197	0.795168	0.167564	0.30909	0.924739	0.272611	0.525139	1.42942	0.188212	0.0618132	1.31416	0.187699	0.161709	0.866736	0.190625	0.0745671
	1.20883	0.116176	0.782732	1.21454	0.105891	0.439426	1.08144	0.259461	0.340631	0.999315	0.223641	0.0902173	1.17552	0.201617	0.247937	0.800469	0.40186	0.192847	1.32909	0.110297	0.178206	0.61367	0.128751	0.39774	0.767418	0.191056	0.0750161
	1.23518	0.192842	1.19338	1.11619	0.0847079	0.312898	1.161	0.179551	0.122813	0.970089	0.159544	0.175344	0.84076	0.102123	0.272954	0.867694	0.151579	0.462342	0.992291	0.147702	0.146595	0.627909	0.119962	0.114115	1.13418	0.15493	0.0774967
	0.720752	0.171579	0.919676	1.0653	0.0723303	0.212112	1.33505	0.318796	0.162224	0.960242	0.19363	0.133382	0.840168	0.228925	0.309163	0.642059	0.286691	0.641727	1.20299	0.132267	0.0781205	1.42615	0.19813	0.342858	0.716806	0.153535	0.0777347
	1.13695	0.163707	1.11144	0.936305	0.0795835	0.155022	1.05415	0.0518639	0.176038	1.36515	0.209902	0.142258	0.901258	0.193962	0.485728	1.08439	0.262303	0.268621	0.829347	0.191603	0.228248	1.08145	0.220837	0.114078	0.906483	0.22081	0.0797688
	1.22161	0.208187	0.896667	1.03394	0.0657468	0.383317	1.00629	0.136778	0.191634	0.655127	0.176423	0.132971	1.08668	0.150254	0.174911	1.0622	0.145732	0.166626	0.948663	0.141688	0.0698963	0.876352	0.134948	0.226522	0.797008	0.294122	0.0804874
	0.908466	0.212011	1.41387	1.46247	0.0784751	0.226882	0.993881	0.226133	0.225542	1.10693	0.171995	0.228015	1.00697	0.22911	0.256336	0.787356	0.277662	0.453686	0.979918	0.172878	0.224327	0.829546	0.168814	0.137242	0.977814	0.180639	0.0806091
	1.33853	0.134367	0.867607	0.920882	0.0856581	0.147736	1.13658	0.180538	0.0676822	0.812831	0.172201	0.15604	0.667591	0.272995	0.198836	0.577915	0.246446	0.718697	0.868324	0.21616	0.160388	1.01054	0.171913	0.132951	0.833621	0.166957	0.0850296
	0.932479	0.082581	0.875967	0.773576	0.0994175	0.258416	1.18173	0.112426	0.285472	0.718134	0.0956078	0.145824	0.845401	0.148902	0.393348	0.933008	0.250023	0.66716	0.896199	0.083056	0.164041	0.917803	0.109296	0.106812	0.807454	0.318141	0.0895679
	1.11235	0.175019	1.20573	0.97739	0.116882	0.195086	1.35068	0.301702	0.27701	0.726119	0.180901	0.30227	0.998255	0.133362	0.277692	0.75572	0.256698	0.480078	1.18162	0.19509	0.00432052	0.820923	0.210492	0.0780193	1.15031	0.144528	0.0900686
	1.26628	0.163248	1.24931	0.835917	0.0883529	0.20433	1.24902	0.352872	0.20128	0.873571	0.193998	0.233366	0.972351	0.110161	0.344167	0.877573	0.317725	0.563439	1.1598	0.19447	0.0925915	1.98854	0.162463	0.137109	0.855568	0.188398	0.0902539
	1.30588	0.135903	0.917985	0.963249	0.122913	0.133946	1.231	0.361767	0.323392	1.11306	0.152144	0.159242	1.06171	0.106334	0.743614	0.795179	0.266651	0.239636	1.47439	0.14322	0.303034	1.16769	0.182577	0.119497	0.648131	0.154586	0.0922012
	1.45976	0.131505	1.23372	1.08904	0.0884986	0.279286	0.989651	0.158513	0.310332	0.785253	0.162548	0.182407	0.72217	0.245571	0.217574	0.655541	0.179497	0.237056	0.81356	0.172007	0.175069	1.24159	0.186923	0.216808	1.01531	0.17691	0.0949908
	1.1567	0.203491	0.899921	0.990571	0.0896379	0.20409	1.50758	0.237641	0.195911	0.882377	0.18635	0.177791	0.86237	0.214706	0.429743	0.844287	0.243571	0.643317	0.889822	0.141592	0.178449	0.967395	0.181889	0.0666582	0.91285	0.139612	0.0950106
	1.28419	0.20367	1.03468	1.56438	0.103603	0.395152	1.14796	0.21497	0.13874	0.908343	0.214673	0.243297	1.30186	0.166205	0.764684	0.761282	0.270726	0.389204	1.46668	0.114274	0.188269	0.884675	0.209452	0.286547	0.840675	0.331663	0.0969692
	0.976105	0.184338	1.01382	1.73189	0.0836997	0.332142	0.96645	0.25197	0.327256	0.955339	0.210434	0.15679	0.989564	0.451009	0.265354	0.882983	0.193867	0.652599	1.29916	0.181468	0.22542	0.855503	0.206567	0.0851387	0.810634	0.159206	0.0984936
	0.811897	0.330415	0.833116	0.994241	0.0866341	0.130008	0.926712	0.175496	0.109028	1.38925	0.191415	0.221296	0.818936	0.170238	0.423627	0.966649	0.287834	0.159335	0.922254	0.22879	0.0932699	0.811026	0.160445	0.363406	1.12475	0.191295	0.103621
	0.76499	0.130846	1.04688	1.29545	0.0788166	0.242328	1.09548	0.261788	0.121974	0.953851	0.166362	0.103202	0.559445	0.149997	0.530492	1.00335	0.338552	0.200143	1.19038	0.139204	0.213046	0.798626	0.146592	0.20549	1.14635	0.151718	0.10564
	0.9765	0.141656	1.20388	0.836941	0.112444	0.159503	0.820823	0.1569	0.202817	1.22451	0.0988778	0.188805	0.931124	0.217339	0.49065	0.92302	0.291918	0.440633	0.760648	0.164237	0.147421	1.43831	0.162163	0.131767	0.866499	0.227116	0.106142
	1.03303	0.128229	0.837493	0.883402	0.0630174	0.165987	0.689841	0.304589	0.368339	1.19609	0.184581	0.18636	0.6805	0.180986	0.298589	0.675648	0.279419	0.497508	1.23474	0.164658	0.096688	0.766904	0.387579	0.430415	0.966034	0.223361	0.109072
	0.852744	0.156709	0.855467	1.42697	0.0693938	0.20043	0.747301	0.251266	0.573639	1.08132	0.18495	0.179547	1.03837	0.208744	0.493582	0.865959	0.226573	0.365916	0.862585	0.149599	0.0826642	0.987729	0.193563	0.0973955	0.922711	0.128717	0.111065
	1.2833	0.161571	0.916502	0.939096	0.156482	0.174597	0.876265	0.191384	0.220476	0.925467	0.176799	0.43651	1.31437	0.211332	0.105738	1.40761	0.335489	0.631479	0.89268	0.195336	0.0666665	0.948351	0.166497	0.29388	0.78041	0.153799	0.112104
	1.20151	0.17793	0.956415	1.10402	0.114609	0.157538	0.808543	0.132294	0.0656919	1.1352	0.163749	0.254511	1.04854	0.0873536	0.274611	1.07591	0.256229	0.404958	1.10869	0.159733	0.0418248	1.03113	0.190048	0.271477	0.970279	0.205911	0.114684
	0.982083	0.205301	0.791496	0.910373	0.0681556	0.137043	0.951298	0.218334	0.295081	0.999374	0.217618	0.186228	1.10132	0.149315	0.193458	0.902174	0.322135	0.505771	1.32551	0.149581	0.081148	0.991744	0.205406	0.0596788	0.8949	0.215329	0.115657
	0.899361	0.122258	0.479121	0.969911	0.0869126	0.13229	1.08803	0.186102	0.119915	0.849214	0.12436	0.251108	0.889725	0.114869	0.0797253	1.05491	0.283098	0.0292674	1.01761	0.20374	0.00707979	0.913677	0.127828	0.118985	0.818377	0.117087	0.118331
	0.917108	0.124059	0.809338	0.98889	0.0763927	0.252663	0.936097	0.243654	0.139231	0.963281	0.176747	0.15307	1.0116	0.194065	0.248317	0.871541	0.239968	0.479236	1.26217	0.127196	0.0995692	0.994318	0.188537	0.284194	0.64821	0.189034	0.120376
	0.876539	0.196395	0.863651	0.963548	0.100685	0.220619	0.951228	0.186884	0.316523	0.874094	0.166114	0.118031	1.00798	0.146586	0.194774	0.813249	0.337746	0.372594	1.0949	0.202443	0.100978	0.886619	0.207272	0.0925068	0.773861	0.286186	0.12184
	1.01876	0.212298	1.16589	0.852769	0.110809	0.177121	1.19965	0.267232	0.280048	0.960107	0.159306	0.499157	0.903216	0.185604	0.127044	0.739039	0.28696	0.207026	1.04232	0.219401	0.0616965	0.989244	0.187255	0.238128	1.05432	0.240721	0.124809
	1.05368	0.15156	0.691071	1.39476	0.0726351	0.21611	1.35869	0.183762	0.21627	1.04328	0.213809	0.218106	1.25802	0.176445	0.37172	0.954279	0.324418	-0.061449	1.04813	0.227242	0.0699432	0.992656	0.215537	0.122012	0.903085	0.113177	0.127007
	1.01273	0.106811	0.991763	1.02701	0.0970897	0.091099	1.31799	0.270045	0.458937	1.09169	0.211885	0.211674	1.0828	0.141645	0.259005	0.882086	0.247535	0.292264	1.41376	0.114559	0.0889974	0.945849	0.161847	0.495946	0.991338	0.0964453	0.127097
	0.976945	0.262274	1.0575	0.731502	0.0976128	0.166186	1.61894	0.16875	0.151192	1.04558	0.136497	0.154167	0.81326	0.16197	0.34688	0.736718	0.362277	0.629641	1.04841	0.153911	0.0548115	0.937324	0.272726	0.028943	0.887254	0.194555	0.128206
	0.838984	0.195832	0.821116	1.21112	0.0902874	0.266898	0.753261	0.276424	0.223713	1.21408	0.198789	0.111452	0.543493	0.161299	0.374238	0.885592	0.228821	0.48416	1.42483	0.0888987	0.0708114	1.05727	0.227917	0.125746	0.900824	0.139492	0.129438
	0.994278	0.146845	0.562553	0.910898	0.131557	0.169155	0.777911	0.271832	0.126546	1.06457	0.195008	0.217101	0.827365	0.149051	0.390098	1.06071	0.314774	0.340673	0.3309	0.19577	0.157941	1.32379	0.196782	0.126557	1.0159	0.204724	0.129621
	0.818304	0.156416	0.948528	1.09795	0.0693095	0.140013	1.07663	0.406874	0.322287	1.12458	0.193431	0.225244	0.637721	0.12358	0.0837763	0.884195	0.261664	0.472857	1.26622	0.121215	0.226557	0.579455	0.196661	0.238839	0.851182	0.227076	0.12963
	0.923225	0.140963	0.867253	0.891758	0.0676884	0.269159	1.07886	0.228118	0.408259	0.88125	0.196801	0.172447	0.651354	0.220569	0.423082	0.962933	0.184875	0.530983	1.2169	0.135127	0.236646	0.50961	0.250345	0.225255	0.759137	0.140111	0.129891
	0.879188	0.145083	0.845511	1.15978	0.0671791	0.423733	1.05225	0.244141	0.188259	0.915892	0.178334	0.169132	0.805962	0.162413	0.302309	0.988081	0.294167	0.494436	1.25479	0.134913	0.077788	0.939093	0.329655	0.189558	1.03297	0.140406	0.132117
	1.11327	0.111641	0.880455	1.29509	0.113759	0.21262	1.38599	0.247564	0.287811	0.935256	0.141447	0.185529	0.805108	0.116469	0.408467	1.00783	0.356797	0.460777	1.26604	0.243197	0.147592	0.546899	0.200657	0.164659	1.02656	0.191956	0.132415
	1.09563	0.176628	1.19591	1.45504	0.0852886	0.198763	1.13504	0.185973	0.121785	0.824498	0.210159	0.0804344	0.726772	0.0698823	0.30384	0.85899	0.186051	0.391476	1.43761	0.147779	0.0318127	0.863183	0.179638	0.319164	0.871324	0.239444	0.133285
	0.968583	0.0917439	0.944076	1.19342	0.0523944	0.321894	1.15167	0.228604	0.183497	0.830288	0.188678	0.221497	0.690673	0.26926	0.158818	1.01796	0.327485	0.176971	1.29727	0.111888	0.108009	0.958321	0.142696	0.101482	1.03838	0.165176	0.133362
	0.783097	0.232546	0.880723	0.997963	0.052161	0.0384625	0.960806	0.264899	0.271817	1.24434	0.221777	0.137443	0.646274	0.163814	0.6178	0.892907	0.227893	0.900647	1.05435	0.150975	0.107805	1.00846	0.11357	0.122913	0.626838	0.248438	0.133784
	0.980121	0.215318	0.853412	0.971607	0.19859	0.397422	1.38547	0.174382	0.0985553	0.896042	0.149952	0.212944	0.718362	0.203354	0.230714	0.751814	0.179242	0.330044	0.774449	0.384976	0.0434866	1.0945	0.364747	0.150196	0.872857	0.348739	0.136142
	1.22151	0.149391	0.798483	1.03655	0.0997064	0.297418	1.21479	0.231257	0.323006	1.16566	0.179324	0.312127	0.760272	0.153844	0.308861	1.01564	0.120986	0.421917	1.35581	0.287418	0.00409539	0.776099	0.151521	0.186982	0.819313	0.179299	0.136319
	1.17269	0.214275	0.827742	1.07625	0.0590572	0.20946	0.829395	0.260969	0.30349	1.17632	0.236246	0.145663	0.828273	0.195634	0.38665	0.836896	0.177042	0.506948	1.18525	0.171277	0.12226	0.916307	0.165435	0.181835	0.980751	0.200397	0.136657
	1.04192	0.160867	1.04648	1.00625	0.111818	0.285612	1.20452	0.251505	0.0819339	0.847613	0.100828	0.144884	0.759928	0.155681	0.324399	0.892603	0.158616	0.430101	0.804307	0.190266	0.177373	0.87352	0.284031	0.486735	1.1358	0.152002	0.137601
	0.914731	0.0959254	0.961344	1.20175	0.0608215	0.308836	1.19058	0.279505	0.0894285	0.964038	0.212353	0.173724	0.652862	0.280781	0.894541	1.03395	0.0874411	0.360975	1.21039	0.156933	0.166672	1.16345	0.160397	0.228858	0.818302	0.180858	0.138253
	1.18872	0.178942	0.760231	0.979909	0.106544	0.216972	0.984899	0.257793	0.153022	1.19706	0.187807	0.154487	1.20306	0.189295	0.19808	1.06985	0.252524	0.709443	1.30287	0.170372	0.182324	1.11095	0.300153	0.174929	1.09262	0.169183	0.139618
	0.990724	0.116553	0.831305	1.16806	0.0763314	0.288508	1.40589	0.175666	0.136841	1.06219	0.2019	0.0839785	0.914739	0.154028	0.47258	0.831686	0.214756	0.411278	1.47836	0.162198	0.0747905	0.942572	0.254708	0.240671	0.93099	0.144571	0.139663
	1.02822	0.234652	0.827603	1.16604	0.0953664	0.27492	1.34625	0.22937	0.1687	1.06369	0.223278	0.123717	0.828284	0.140586	0.452567	0.895073	0.565986	0.610752	1.27617	0.218471	0.0656812	0.961787	0.210294	0.238487	0.748271	0.262069	0.14563
	1.02132	0.0846209	0.817043	0.989412	0.11029	0.325901	0.831783	0.209089	0.443878	0.781668	0.154978	0.11746	1.08733	0.236964	0.231238	0.987538	0.214344	0.281437	0.946101	0.395214	0.100764	0.823187	0.285274	0.125843	1.1449	0.111376	0.149805
	1.04296	0.180595	0.826283	1.03528	0.0762587	0.220055	0.879181	0.153693	0.140351	0.927255	0.188149	0.0847816	0.981404	0.242083	0.217281	0.764887	0.262906	0.438522	1.13537	0.177355	0.0841137	1.34605	0.0837134	0.086316	0.889662	0.1722	0.152099
	0.989441	0.369243	0.872063	0.984405	0.0944033	0.425128	1.20791	0.127985	0.161866	0.94153	0.135143	0.166164	0.909437	0.263842	0.158369	0.732361	0.179012	0.713087	0.672369	0.169555	0.0722571	1.0652	0.148065	0.155052	1.04782	0.1957	0.160921
	1.17408	0.195334	0.87492	0.984656	0.0842608	0.208439	1.11732	0.295294	0.296124	0.803591	0.217693	0.0971113	1.15229	0.183589	0.27369	0.745714	0.228963	0.602695	0.851163	0.119244	0.188152	0.81369	0.236937	0.188856	0.729283	0.198007	0.162849
	1.29604	0.191442	0.87393	1.36837	0.114609	0.211485	1.18263	0.201348	0.180625	0.915639	0.181975	0.243421	0.953572	0.302345	0.372936	0.578486	0.233172	0.643584	1.31231	0.160537	0.213467	0.996759	0.321162	0.0720509	1.11701	0.269613	0.164047
	0.863693	0.172297	1.07028	1.13524	0.12351	0.177467	0.91547	0.167364	0.165153	1.05785	0.143618	0.24292	1.01482	0.110506	0.144928	0.942753	0.299214	0.938485	0.715364	0.148157	0.111404	1.09683	0.229201	0.12861	0.826831	0.176321	0.167687
	0.610585	0.160797	1.18611	1.25107	0.067744	0.344051	1.2082	0.214318	0.171068	0.931703	0.231584	0.0662792	0.732885	0.168478	0.608349	0.865113	0.225936	0.42661	1.29483	0.162286	0.271211	0.876677	0.192592	0.143965	0.598038	0.184558	0.168785
	1.07272	0.261044	0.778738	0.759369	0.0855216	0.0509441	1.11035	0.382184	0.234348	1.20231	0.209624	0.313552	1.02733	0.196194	0.476663	0.934968	0.412981	0.396427	1.36551	0.145152	0.101698	0.719421	0.155675	0.136408	0.771393	0.194559	0.169914
	1.00312	0.115863	1.17917	0.92477	0.0625995	0.0761794	1.20214	0.245344	0.27913	1.34218	0.158173	0.0620652	1.14622	0.180649	0.326387	0.905014	0.371334	0.382471	1.3352	0.192942	0.188822	1.19228	0.0946803	0.291325	0.930925	0.154423	0.170477
	0.985016	0.191308	0.911239	0.799695	0.0710771	0.203191	1.09648	0.174893	0.2855	1.12709	0.166433	0.169111	0.802981	0.23198	0.299888	0.866879	0.313033	0.281846	1.33615	0.167194	0.130154	0.781721	0.208711	0.414564	0.750902	0.559607	0.173119
	0.779377	0.094825	0.947962	1.10333	0.0917131	0.3103	0.889103	0.296506	0.193297	0.999868	0.178947	0.122813	0.994849	0.262382	0.210833	0.920869	0.322854	0.432036	1.04909	0.150092	0.157092	0.934736	0.201983	0.0859836	0.882616	0.277494	0.177601
	0.752759	0.178151	1.45597	0.72238	0.0811619	0.212502	0.931585	0.123696	0.111025	0.773449	0.120019	0.142139	1.01975	0.153339	0.306502	0.899911	0.311802	0.693839	1.01401	0.173588	0.191787	1.17605	0.211335	0.120358	1.15896	0.39319	0.18039
	1.04461	0.200646	1.18785	0.949636	0.0815656	0.237616	1.09475	0.200515	0.120385	0.892386	0.169882	0.185715	0.887665	0.230008	0.377155	0.824575	0.293338	0.425966	0.952495	0.196374	0.0456928	0.985712	0.132197	0.166284	1.01797	0.110513	0.181062
	0.788621	0.247123	1.1037	0.838765	0.126142	0.269628	1.2346	0.180974	0.157322	1.04028	0.137664	0.131167	1.20647	0.283281	0.358151	0.659297	0.206881	1.31397	1.07433	0.312596	0.09903	1.0171	0.271821	0.16784	0.974572	0.207484	0.182585
	0.82887	0.15451	0.814932	1.05676	0.0669858	0.0677014	1.02898	0.301638	0.569848	0.951755	0.156801	0.245544	1.04864	0.146282	0.522567	0.757401	0.340585	0.672891	1.39741	0.102322	0.135776	0.728987	0.293554	0.382768	0.801536	0.185111	0.182633
	0.962305	0.210405	0.926165	0.968757	0.105906	0.111744	1.12109	0.231702	0.336799	1.64306	0.230296	0.131347	1.23522	0.19725	0.438545	0.969456	0.439315	0.356544	1.40699	0.128789	0.149666	1.18425	0.180911	0.268579	0.866433	0.251671	0.184723
	1.13987	0.0829945	0.788814	0.983524	0.0881725	0.397098	0.964323	0.185085	0.0896932	0.700288	0.154858	0.173227	0.894879	0.196902	0.156246	0.682614	0.272526	1.2835	0.933818	0.263463	0.111092	0.949081	0.128218	0.297528	1.01323	0.184323	0.184749
	1.04091	0.161543	0.132458	0.98936	0.0827141	0.155221	0.987566	0.259672	0.0998479	1.24695	0.206564	0.0765737	1.03471	0.168683	0.200188	1.05066	0.29627	0.711202	1.09754	0.236186	0.165457	0.807766	0.162729	0.185543	0.75019	0.179014	0.185778
	1.0761	0.20886	0.829154	0.862264	0.100204	0.505594	1.16373	0.290111	0.350195	1.0621	0.228937	0.0768437	0.835972	0.188658	0.866318	0.897581	0.332427	0.318521	1.31668	0.212765	0.199774	0.998811	0.187307	0.138488	1.02155	0.173942	0.187062
	0.846622	0.257772	0.748962	1.00176	0.0816767	0.118305	0.995411	0.255376	0.45271	0.925145	0.149737	0.216681	0.826643	0.148693	0.171679	0.897152	0.218431	0.263677	1.09836	0.115909	0.102321	1.03991	0.228998	0.0358154	1.07658	0.204066	0.190937
	1.06469	0.215381	1.14064	1.13711	0.0865448	0.238497	1.15221	0.191	0.252333	1.08568	0.141626	0.276246	0.802487	0.146731	0.447165	0.897424	0.208804	0.13618	1.53812	0.12981	0.0838563	0.941364	0.355131	0.0744691	1.12072	0.143858	0.191868
	1.14453	0.116115	0.562176	0.873853	0.100314	0.243456	1.19323	0.417232	0.582756	1.19322	0.168224	0.131932	0.771817	0.262839	0.352893	1.28113	0.403343	0.482186	1.12919	0.165424	0.0715799	1.04778	0.109175	0.163112	1.6149	0.249333	0.192095
	1.02413	0.0841291	0.876019	1.04597	0.0965925	0.147567	0.937203	0.202851	0.287095	0.76417	0.149873	0.212588	1.11102	0.101405	0.231631	1.48705	0.398794	0.33101	0.81281	0.154459	0.145244	1.30642	0.173769	0.124825	1.07254	0.24516	0.195803
	0.836455	0.134699	1.27919	0.852465	0.0916893	0.155452	1.65151	0.251913	0.242119	1.38169	0.151264	0.141313	0.808602	0.204345	0.227931	0.937906	0.479566	0.24617	1.26489	0.139893	0.0476416	0.837065	0.182556	0.204298	0.844562	0.205505	0.198992
	1.25726	0.130704	1.02553	1.30597	0.0800765	0.299796	0.870741	0.289098	0.180088	0.739525	0.203181	0.251348	0.739426	0.0998658	0.256603	1.15563	0.37433	0.617012	0.88156	0.194977	0.04105	0.794149	0.282447	0.124068	1.04427	0.194613	0.200532
	0.784529	0.16588	1.04751	0.978469	0.115461	0.234301	1.36878	0.140077	0.222377	0.92405	0.0956251	0.124126	0.859686	0.153741	0.147114	0.944245	0.259125	0.20225	1.05979	0.19778	0.120071	1.09431	0.269905	0.1697	1.05155	0.421764	0.201814
	1.01721	0.110395	0.107482	0.965443	0.11754	0.263059	0.922701	0.164569	0.198934	0.827364	0.14438	0.18171	1.03404	0.148463	0.309774	1.22379	0.41758	0.419088	0.858624	0.17696	0.0886143	0.888849	0.153022	0.135371	0.733085	0.249729	0.207377
	0.881886	0.202579	1.43365	1.24917	0.0767008	0.176673	0.894522	0.166742	0.189684	0.97662	0.13184	0.579255	1.00952	0.111402	0.461265	0.988518	0.428785	0.273147	0.828239	0.157812	0.109253	1.32054	0.30794	0.498621	2.1244	0.239955	0.209713
	0.945761	0.110147	1.10301	1.30777	0.09099	0.10214	0.976792	0.175328	0.356358	1.10497	0.14761	0.0941557	0.750873	0.288295	0.441825	1.30943	0.224322	0.367933	1.51684	0.140887	0.142523	1.12676	0.16743	0.0843836	0.767126	0.191535	0.210881
	0.846313	0.274513	1.03973	1.16227	0.0875054	0.203906	1.47403	0.114952	0.344241	0.795708	0.15304	0.123319	0.734894	0.155603	0.280059	1.06595	0.221398	0.310262	0.881557	0.17668	0.0150218	0.896253	0.136023	0.168845	1.0752	0.185592	0.210939
	1.0201	0.17438	1.13646	1.27136	0.071624	0.11841	1.17848	0.252019	0.26059	1.18859	0.195787	0.217593	1.08892	0.19598	0.289692	1.15684	0.288985	0.345408	1.51685	0.133481	0.279507	1.03244	0.379876	0.0995271	1.38752	0.219661	0.213876
	1.0668	0.130013	0.924713	1.20649	0.133404	0.19744	0.734477	0.25717	0.35562	0.902084	0.201772	0.0779008	0.811539	0.154478	0.0974464	1.26582	0.337668	0.334102	1.02284	0.171282	0.133491	1.11085	0.26018	0.204682	0.812421	0.223418	0.216339
	0.99052	0.157214	0.927754	0.915947	0.115335	0.438857	0.982519	0.245612	0.280778	0.818226	0.167471	0.328375	0.86675	0.0727032	0.235146	1.30469	0.26424	0.296063	1.18603	0.131117	0.0264341	1.32918	0.225022	0.321835	1.06754	0.210558	0.224032
	1.0438	0.178432	1.1031	1.0936	0.117386	0.323949	1.20958	0.134383	0.410747	0.684292	0.152193	0.196156	0.816074	0.150012	0.171671	1.46025	0.343009	0.382304	0.684656	0.296278	0.136967	1.00507	0.130156	0.275164	1.09547	0.15409	0.224594
	0.941323	0.124841	1.07689	0.918425	0.0751157	0.150623	0.776029	0.238981	0.349822	0.844475	0.223918	0.161194	0.602148	0.238465	0.484187	0.756248	0.290558	0.34897	1.49064	0.198846	0.244605	0.898725	0.218458	0.285698	0.601059	0.108698	0.224751
	1.16728	0.139402	1.10885	1.1952	0.0685384	0.27643	1.06716	0.222567	0.232312	0.963261	0.236768	0.172634	0.802346	0.182121	0.391567	1.09183	0.157636	0.245545	1.39811	0.149485	0.0434689	0.690244	0.137592	0.204286	0.885711	0.109944	0.228045
	0.717313	0.160738	0.899006	0.806069	0.136135	0.14856	1.28358	0.29927	0.106803	0.725331	0.162859	0.177126	1.13093	0.163557	0.365027	1.05625	0.307535	0.537154	1.44537	0.141775	0.121407	0.837633	0.200188	0.148508	0.923889	0.221522	0.228611
	0.856757	0.247486	1.03346	0.752021	0.0815068	0.257512	0.79744	0.260165	0.19394	0.898078	0.107717	0.155376	1.03263	0.279127	0.221333	1.01862	0.272258	0.577349	0.820428	0.349093	0.168436	1.3571	0.199466	0.183555	0.790014	0.196382	0.229604
	1.05387	0.125611	1.22427	0.821438	0.104739	0.141531	0.988256	0.215369	0.421024	0.667832	0.115914	0.134658	0.901992	0.203872	0.11188	0.749328	0.315419	0.470834	0.71829	0.0806689	0.0833389	0.903491	0.265883	0.210898	0.722748	0.15023	0.230658
	0.975203	0.215178	0.782618	0.975072	0.0786245	0.226829	0.914844	0.207479	0.604395	1.42368	0.199131	0.0576631	0.67882	0.0931325	0.134057	1.30262	0.230797	0.359393	1.30158	0.198049	0.0534138	0.995361	0.166353	0.103374	0.95591	0.115961	0.232502
	0.803441	0.163396	0.642185	0.783593	0.0874073	0.183984	1.18969	0.152445	0.161643	0.817903	0.114824	0.19021	0.947621	0.216952	0.746512	1.10182	0.274201	0.323817	0.820576	0.147437	0.195467	1.47382	0.167401	0.366212	1.16891	0.410869	0.232812
	1.23461	0.248992	1.13839	0.643732	0.0767935	0.0630599	1.23279	0.140534	0.222686	0.882394	0.152961	0.246518	0.688376	0.179654	0.416615	1.09223	0.141244	0.683537	0.712127	0.306182	0.0207411	0.793707	0.158197	0.0689269	0.834887	0.175857	0.234445
	0.795018	0.142085	0.894637	0.98287	0.0730146	0.103298	1.18137	0.255319	0.286437	0.887792	0.212114	0.292508	0.846001	0.145876	0.26403	0.95191	0.311131	0.604267	1.1028	0.201593	0.131582	0.963026	0.150371	0.0597893	0.746782	0.238659	0.235247
	0.957478	0.240902	1.01457	0.826941	0.103597	0.125108	0.966271	0.173211	0.388709	1.20436	0.16307	0.173586	0.864204	0.133475	0.0978902	1.29803	0.286989	0.623459	1.62076	0.163179	0.105887	0.850014	0.290172	0.151633	0.823721	0.216687	0.236512
	1.10104	0.160138	0.979695	1.1133	0.0850728	0.243016	1.19379	0.142521	0.178853	0.944567	0.158928	0.13828	0.894748	0.137578	0.155808	1.23596	0.288088	0.707416	0.879411	0.200089	0.181369	1.05248	0.233001	0.170706	1.0411	0.202735	0.236775
	1.16831	0.247651	0.706228	1.21991	0.0752464	0.218892	1.76301	0.274686	0.493598	0.888854	0.167153	0.102954	0.911006	0.236827	0.398854	1.00292	0.30452	0.204808	1.01172	0.19131	0.102437	1.14201	0.207713	0.0913231	0.71196	0.209272	0.239401
	1.09027	0.143631	0.750161	0.826644	0.113943	0.312	1.11625	0.19143	0.18508	0.912101	0.105859	0.11854	0.799193	0.314717	0.22041	0.931458	0.315695	0.228589	0.641572	0.221255	0.115342	0.905869	0.217061	0.178096	0.967524	0.283943	0.24281
	1.08118	0.183575	1.31437	1.15512	0.0856151	0.156615	0.876681	0.148058	0.154028	0.801777	0.195729	0.33342	0.787857	0.177429	0.853999	1.08124	0.179305	0.718445	1.06684	0.215793	0.104328	1.15636	0.165462	0.0550165	0.976835	0.182816	0.242832
	1.1639	0.109548	1.23285	1.08164	0.0544588	0.268994	0.83081	0.272063	0.289137	0.98996	0.151835	0.112866	0.848438	0.268645	0.693674	1.14993	0.288787	0.208778	1.17088	0.142167	0.0574158	0.957832	0.165512	0.0182512	0.718629	0.181544	0.244485
	1.02431	0.152825	0.774161	1.0997	0.0682675	0.178227	0.816477	0.205188	0.443123	1.11584	0.173152	0.239245	0.817476	0.0935756	0.281127	0.864179	0.298703	0.464339	1.44225	0.10952	0.074326	1.19775	0.328913	0.170539	1.00364	0.182576	0.245814
	0.733599	0.180242	0.855868	0.947108	0.12608	0.252535	0.949689	0.310035	0.273192	0.748002	0.192164	0.298435	1.28619	0.150275	0.141	0.75093	0.225567	0.572851	1.29082	0.266114	0.111138	0.852902	0.247664	0.196504	1.12023	0.313984	0.251183
	0.959374	0.120975	0.963189	1.15785	0.117955	0.369729	0.745137	0.173717	0.0751901	1.00393	0.159147	0.106796	1.04164	0.265452	0.136598	0.744005	0.357792	0.21557	0.940117	0.231806	0.127463	1.14172	0.157401	0.153401	0.672901	0.208057	0.251563
	0.85833	0.165036	0.96069	1.20311	0.0900992	0.253346	1.28961	0.164292	0.139119	0.843017	0.107367	0.101829	0.856857	0.220347	0.143057	0.97537	0.295924	0.319732	0.69271	0.132209	0.0522248	1.13589	0.126193	0.173978	1.25284	0.207144	0.251628
	0.874177	0.236695	0.899267	1.05619	0.08774	0.585719	1.61622	0.19027	0.0630591	0.736126	0.159926	0.202094	0.882731	0.206737	0.171378	1.35079	0.217462	0.812131	1.05253	0.207034	0.190182	0.771652	0.244614	0.124968	0.847213	0.2953	0.257804
	1.27357	0.156559	1.07279	1.43209	0.0723537	0.290753	0.661708	0.153957	0.202518	0.689217	0.134609	0.100315	1.25975	0.238142	0.276579	1.26752	0.355926	0.54396	1.09002	0.159889	0.229422	1.11358	0.212065	0.300592	0.806689	0.144187	0.261118
	0.929287	0.18621	1.07911	0.872538	0.107693	0.23607	1.28264	0.373052	0.379117	1.11756	0.180921	0.158159	0.966079	0.175862	0.296463	1.34213	0.243753	0.88131	1.15118	0.170495	0.247179	0.863149	0.176214	0.257653	0.990842	0.20898	0.262764
	1.17347	0.137231	1.53994	1.0669	0.0679122	0.266859	1.12363	0.233439	0.257664	0.815548	0.177285	0.115364	0.698148	0.23393	0.528145	0.987718	0.3023	0.460668	1.00695	0.17125	0.127816	0.959496	0.210106	0.26165	0.894425	0.249709	0.263278
	1.26651	0.138149	0.356354	0.813513	0.101231	0.314065	0.970709	0.243077	0.177616	1.00119	0.198087	0.0536373	1.13502	0.157362	0.311711	1.20654	0.27159	0.850376	1.05743	0.221934	0.0505345	1.42228	0.111589	0.0911327	0.908013	0.271308	0.268804
	1.20359	0.120964	0.909714	1.05444	0.10119	0.100627	0.859584	0.122707	0.142147	0.895308	0.214029	0.15887	1.24605	0.170232	0.295414	1.25027	0.33127	0.482667	1.08025	0.653214	0.239151	1.47813	0.225969	0.159061	0.984838	0.231789	0.269067
	1.0143	0.176585	1.45959	0.970957	0.0627306	0.092326	0.960694	0.211497	0.210965	1.02917	0.146876	0.0716968	1.03901	0.185305	0.403443	1.12057	0.299591	0.500002	0.969137	0.427572	0.199987	0.781786	0.150668	0.1384	1.07377	0.185123	0.270184
	1.16862	0.159276	0.979007	1.21934	0.1753	0.194299	0.803605	0.157354	0.153129	0.463894	0.134096	0.127935	0.798824	0.181339	0.160793	1.26181	0.259529	0.261428	0.98064	0.208994	0.306817	1.12153	0.0548005	0.0748953	1.35894	0.299866	0.271499
	0.73503	0.128232	1.21829	1.51175	0.135458	0.177188	0.914864	0.283689	0.204684	1.3525	0.171312	0.113579	0.863579	0.24711	0.269777	1.19742	0.233545	0.477146	0.84038	0.133085	0.0936863	0.875609	0.225679	0.0462502	0.751046	0.177079	0.272299
	0.930799	0.114673	0.836544	1.11084	0.070536	0.331447	0.948503	0.226136	0.340012	0.773498	0.244151	0.0464462	0.65317	0.148978	0.14706	1.21132	0.253553	0.848404	1.2489	0.12401	0.0493931	1.23074	0.208503	0.145409	0.846003	0.146549	0.272777
	1.02035	0.137403	0.963176	0.904975	0.0745496	0.268581	0.875726	0.339856	0.221916	1.13584	0.199521	0.196131	0.733958	0.197023	0.294664	1.06463	0.346362	0.189121	1.34352	0.142416	0.0774616	0.724092	0.230213	0.157425	0.782992	0.294626	0.274323
	0.859185	0.186604	0.957145	0.868838	0.0620664	0.270248	0.9097	0.199846	0.325799	0.964907	0.166009	0.247906	0.850814	0.183254	0.171028	1.1659	0.286453	0.791924	1.27706	0.139787	0.121055	0.922097	0.15152	0.127801	0.711436	0.237594	0.274471
	1.00971	0.149861	1.12837	0.57052	0.0890847	0.187379	1.19178	0.299407	0.0534015	1.07314	0.213327	0.230425	0.386585	0.32256	0.267749	1.60697	0.416128	0.343147	1.27136	0.165075	0.209852	1.12412	0.162245	0.290985	0.733299	0.221749	0.274868
	0.844535	0.144215	0.776653	1.36782	0.085699	0.53175	0.234964	0.18909	0.246489	1.03334	0.313092	0.0810445	1.07586	0.158163	0.155471	1.06827	0.23162	0.460823	1.26302	0.164241	0.0318529	1.29933	0.141693	0.186631	0.724796	0.161717	0.279732
	1.0551	0.15119	0.884337	0.926375	0.135424	0.217721	1.17794	0.138329	0.166718	0.916333	0.132813	0.351362	0.865585	0.211546	0.141198	1.71822	0.367517	0.0654605	0.868758	0.208293	0.101129	1.30314	0.190572	0.116193	1.11987	0.215274	0.28127
	0.874952	0.170612	0.835474	1.23886	0.0709856	0.131871	1.1518	0.236133	0.249995	0.858795	0.246581	0.240397	1.02082	0.0839982	0.352294	1.00166	0.487889	0.613026	1.60559	0.254391	0.225547	0.669098	0.198285	0.0929354	1.1769	0.440532	0.282423
	1.10122	0.159157	0.932071	0.917878	0.0829683	0.311359	1.01768	0.353558	0.190735	1.3008	0.172641	0.106113	0.769796	0.278753	0.464545	1.09303	0.385674	0.47872	1.28654	0.247333	0.113655	0.767158	0.19966	0.301298	0.765696	0.453933	0.283774
	1.22316	0.211861	0.886996	1.0615	0.085684	0.453528	1.19604	0.222648	0.467403	1.1682	0.275102	0.148247	1.04	0.112669	0.209219	1.24282	0.401803	0.419872	1.06626	0.108121	0.299672	0.795491	0.135278	0.165597	0.821962	0.353194	0.286007
	1.28667	0.263755	0.698387	1.11523	0.0847225	0.205638	1.04921	0.189083	0.194531	1.20137	0.200119	0.260611	1.23375	0.19673	0.264759	0.85692	0.39177		1.15834	0.175553	0.0530817	0.792395	0.218685	0.358844	1.67459	0.25183	0.287761
	0.840333	0.202341	1.20972	0.793056	0.0940869	0.263084	1.26014	0.202976	0.12323	0.758474	0.073902	0.187194	1.03518	0.199738	0.154359	0.959514	0.339481		1.14437	0.123255	0.0616327	0.697242	0.277136	0.220619	1.21993	0.285171	0.288701
	1.1733	0.150849	0.909585	0.963599	0.105093	0.312835	0.904972	0.209468	0.239557	1.07083	0.302749	0.200247	0.785119	0.171139	0.542299	1.06576	0.312604		1.73628	0.206022	0.256213	0.726339	0.135643	0.268049	0.830208	0.0609005	0.289262
	0.921449	0.133704	0.785309	1.22231	0.0879408	0.301198	0.779846	0.248492	0.155104	1.01537	0.210516	0.171552	0.912813	0.116506	0.589473	1.12517	0.341546		1.51801	0.172088	0.165192	0.877683	0.328096	0.183949	0.706768	0.261519	0.291638
	1.02786	0.193222	0.497609	0.944725	0.0912013	0.17163	0.986244	0.136938	0.127485	0.908503	0.231517	0.165548	0.743141	0.173463	0.594289	1.3284	0.30857		0.746897	0.0830083	0.158484	0.900315	0.122463	0.216012	0.808618	0.122051	0.291814
	0.839762	0.147075	0.828444	0.901175	0.0666556	0.186772	1.07153	0.241992	0.199388	1.13573	0.200607	0.234313	0.902278	0.149061	0.323823	1.24533	0.327429		1.15622	0.149427	0.0520961	0.910907	0.490896	0.125698	0.836807	0.20178	0.293018
	1.0924	0.113546	1.01574	1.06587	0.128943	0.183445	0.810476	0.148916	0.0717812	0.818922	0.140201	0.226207	0.899421	0.173289	0.521136	1.06992	0.230282		0.877792	0.155019	0.186527	1.03369	0.184966	0.0744366	0.797088	0.231755	0.297848
	1.0193	0.153589	0.823941	1.60747	0.077833	0.404321	1.04337	0.179784	0.0959892	1.05607	0.215323	0.209545	1.29795	0.201105	0.35227	1.20783	0.336466		1.22852	0.143879	0.127508	0.985351	0.143363	0.212524	0.952694	0.207136	0.299814
	0.99403	0.173447	0.974359	1.26768	0.118327	0.187355	1.10674	0.239544	0.291054	1.13124	0.184032	0.409009	0.758208	0.169453	0.134174	1.23221	0.213825		1.259	0.102894	0.0393859	1.08292	0.0438433	0.105249	1.08891	0.131485	0.305668
	1.0591	0.199603	1.14786	0.97725	0.166391	0.223989	1.06649	0.212483	0.264281	0.790518	0.144694	0.144134	0.914696	0.123186	0.351647	1.01773	0.414467		0.736214	0.109319	0.105127	1.45376	0.258414	0.128731	1.50628	0.526566	0.306993
	1.19126	0.118249	0.834513	0.839636	0.0846482	0.0966902	1.29708	0.246562	0.0525224	1.10941	0.167466	0.129513	0.844103	0.157482	0.248824	1.25415	0.338452		1.17421	0.210054	0.143687	1.07889	0.194057	0.35955	0.799946	0.205303	0.312697
	0.839248	0.23581	0.839786	1.23543	0.0598713	0.247899	1.10672	0.199712	0.233551	1.13536	0.179636	0.133602	0.802081	0.155633	0.254041	0.819624	0.349205		1.20417	0.156558	0.0924444	0.817681	0.207466	0.115979	0.740829	0.206146	0.324917
	0.734427	0.222075	0.868551	1.23511	0.0921907	0.261257	0.550756	0.22505	0.273831	0.906441	0.238871	0.102226	0.848349	0.214335	0.349986	1.18025	0.324959		1.06459	0.114405	0.0727452	0.983487	0.33013	0.289984	1.00677	0.252705	0.32656
	1.39841	0.144198	0.906971	0.99677	0.122855	0.294263	0.724163	0.223506	0.221459	1.09806	0.200132	0.335494	0.906142	0.0748844	0.410836	0.976528	0.310085		0.81784	0.115329	0.0283346	0.802775	0.128114	0.313072	0.769095	0.186217	0.328938
	1.05884	0.206276	0.991271	0.780652	0.112959	0.190763	1.31065	0.286367	0.449298	1.10436	0.220523	0.131551	0.945351	0.121338	0.433026	1.06513	0.266133		1.18466	0.182737	0.082602	0.898909	0.253014	0.214909	0.852978	0.170083	0.331675
	1.20879	0.199365	1.12898	1.28161	0.0721533	0.264317	1.15638	0.125116	0.086758	0.839238	0.129726	0.14862	0.672474	0.139494	0.316164	0.938831	0.359474		0.955299	0.226675	0.0421253	0.936477	0.177663	0.176593	1.10277	0.154488	0.336274
	1.11257	0.114631	1.04028	1.45343	0.0870658	0.179682	0.854428	0.302128	0.208116	1.09762	0.212212	0.147842	0.822363	0.114602	0.210162	0.916696	0.336163		0.89625	0.16369	0.172174	0.986939	0.278373	0.249956	1.07316	0.18528	0.351596
	1.03326	0.119894	1.16192	0.674327	0.0852369	0.232131	0.981407	0.273402	0.130802	0.977354	0.152267	0.426349	1.01384	0.206198	0.225829	0.875224	0.410418		1.14563	0.162348	0.252726	0.923235	0.192656	0.294013	0.736604	0.206749	0.351763
	0.968814	0.213523	0.929502	0.858575	0.0756768	0.235906	0.890614	0.229664	0.324881	0.963193	0.191964	0.126205	0.869599	0.28401	0.373677	1.21131	0.361184		1.53771	0.142343	0.0229282	1.2125	0.164261	0.0696051	0.691306	0.159232	0.360482
	0.858452	0.169153	0.701481	0.837111	0.106959	0.150517	0.685953	0.331146	0.0482937	0.612534	0.178217	0.158519	0.700731	0.2759	0.365552	0.916232	0.275712		1.11459	0.187218	0.140767	0.635482	0.210271	0.0648831	0.665396	0.215153	0.36732
	1.32162	0.140902	0.989818	1.07874	0.0761811	0.231835	0.99986	0.148529	0.12931	1.10329	0.273313	0.220688	1.00704	0.282285	0.292881	1.0205	0.284613		1.23637	0.172945	0.164645	1.1763	0.178951	0.26936	0.798858	0.321802	0.368113
	1.10787	0.14565	0.909638	1.0657	0.076824	0.209481	0.759206	0.225466	0.235695	1.23813	0.147851	0.060811	0.975472	0.0715037	0.31631	0.901721	0.256127		1.12356	0.195898	0.204741	1.0314	0.223459	0.0544019	0.959848	0.133623	0.380372
	0.920026	0.205537	1.21119	0.8653	0.0792833	0.242371	1.15654	0.178537	0.436884	0.978127	0.103755	0.0728255	0.923542	0.187551	0.34114	1.23575	0.184669		1.14857	0.285527	0.129206	1.16604	0.122943	0.104509	0.984203	0.157313	0.400247
	1.29102	0.203915	1.27076	0.925837	0.100143	0.244548	1.22453	0.134381	0.325085	0.62114	0.094493	0.13105	0.73546	0.133587	0.310249	1.01125	0.25518		1.4616	0.190478	0.0538183	1.01373	0.326428	0.0580902	1.15443	0.173347	0.421737
	1.01693	0.175186	1.05063	1.0095	0.0748038	0.171827	1.42038	0.211476	0.198175	1.06141	0.182833	0.0229927	1.06959	0.125769	0.217446	1.11193	0.372232		1.42922	0.185009	0.150364	1.15752	0.172288	0.108012	0.642414	0.2177	0.422019
	1.15979	0.163007	0.733387	0.890343	0.106538	0.592765	1.18704	0.15144	0.245757	0.815599	0.141039	0.226887	0.933434	0.12585	0.154855	1.23792	0.314549		0.71779	0.241036	0.0612695	0.866639	0.251218	0.403701	1.03062	0.308321	0.422656
	1.16227	0.195849	0.847996	0.718256	0.0762266	0.161901	1.29832	0.259839	0.322666	1.56121	0.325352	0.172045	1.13383	0.235163	0.185112	1.00368	0.30787		1.35609	0.229017	0.0754396	1.1985	0.215849	0.0892472	0.919516	0.356338	0.439753
	0.836326	0.159671	0.767044	0.760663	0.0857032	0.189465	0.956654	0.232407	0.361599	1.16698	0.178283	0.19784	0.953794	0.110849	0.0909862	1.07478	0.278428		1.12541	0.127015	0.298248	1.01233	0.264126	0.237137	1.0248	0.211442	0.444737
	0.904257	0.14772	0.581246	1.17174	0.079118	0.285047	1.02441	0.284441	0.221238	1.11928	0.123457	0.242979	0.990958	0.146895	0.349139	1.02143	0.359209		1.13701	0.180148	0.28334	0.918989	0.224464	0.180307	0.677687	0.202364	0.467962
	1.05282	0.146362	0.933106	1.27862	0.157097	0.195338	1.21902	0.298721	0.438218	1.00537	0.237508	0.296606	0.983213	0.178558	0.254674	1.38722	0.362752		1.23263	0.199642	0.183311	0.919711	0.277228		0.900309	0.618173	0.481028
	1.08379	0.240883	1.08147	1.01271	0.233118	0.164139	0.817123	0.259327	0.219515	0.942805	0.112337		0.978125	0.168965	0.398286	0.854351	0.351118		0.952011	0.274695	0.0792187	0.851473	0.281007		1.00553	0.272098	0.517383
	0.926934	0.213937	0.274575	0.805848	0.0863928	0.337359	0.849028	0.3705	0.283924	1.18584	0.19535		1.4288	0.124611	0.19528	1.13393	0.288751		1.06064	0.133236	0.100446	1.08961	0.173858		0.678506	0.213082	0.591936
	0.951996	0.241628	1.03992	0.942759	0.114924	0.177657	1.36107	0.175278	0.181161	0.716336	0.145331		1.06316	0.197208	0.423993	1.02101	0.323892		0.840921	0.155323	0.0628533	0.841615	0.233956		0.935194	0.287773	0.609499
	0.914513	0.202939	0.680785	0.837586	0.0738658	0.0847643	0.990755	0.233314	0.443137	0.813696	0.261643		0.766976	0.122102	0.0997921	1.02807	0.414088		1.43664	0.237611	0.0989516	1.32621	0.279721		0.506655	0.26116	0.645368
	0.893985	0.127855	1.27188	0.680564	0.124601	0.243067	1.1357	0.154034	0.127412	1.00599	0.121283		0.819493	0.197254	0.406599	0.937642	0.356191		1.1351	0.131572	0.187489	1.11804	0.164864		1.04188	0.19512
	0.904361	0.157543	0.479158	0.839586	0.175739	0.244456	0.942279	0.312655	0.124499	1.05626	0.184256		1.07656	0.240601	0.0761357	1.00727	0.339363		1.04426	0.12055	0.140356	0.879527	0.171842		1.19495	0.112315
	0.99706	0.189863	0.575413	0.94862	0.100455	0.171164	1.00073	0.240247	0.0896819	1.1714	0.152969		1.47672	0.218332	0.216794	1.34918	0.37515		0.981052	0.0988447	0.18036	0.95208	0.158879		1.30903	0.114036
	0.892017	0.227732	0.901555	1.08456	0.139762	0.211999	0.200208	0.175781	0.200292	1.03076	0.105716		1.00981	0.193872	0.590142	0.792531	0.34217		0.989729	0.210214	0.0562507	0.983894	0.172696		0.731208	0.119616
	1.11453	0.276228	0.995475	1.03752	0.0828602	0.110585	0.96833	0.178984	0.14222	0.969338	0.125478		1.27567	0.183003	0.300731	1.11194	0.338341		1.03974	0.0754164	0.133949	1.31289	0.254472		1.37488	0.119741
	1.05513	0.183118	0.803339	0.806549	0.127276	0.223364	0.734255	0.185998	0.472673	1.36776	0.12876		1.10756	0.258202	0.308665	1.06362	0.331411		1.21075	0.189074	0.0342831	1.12965	0.126212		1.03186	0.124328
	1.15075	0.264423	0.797476	0.827475	0.16931	0.172434	0.903176	0.134569		0.770542	0.11466		1.35844	0.211274	0.136713	0.939749	0.278786		0.932613	0.16493	0.136508	0.953869	0.150132		1.19733	0.126553
	0.81966	0.113997	1.01832	0.94931	0.116259	0.238704	0.879353	0.232679		1.04644	0.333338		1.17875	0.215208	0.0670895	1.19514	0.376086		0.712099	0.13999	0.288039	1.31045	0.153473		1.00482	0.127845
	1.38434	0.262552	0.785152	0.825739	0.11797	0.256881	1.16658	0.227444		1.11405	0.160515		1.37934	0.23928	0.211232	0.957845	0.309381		1.02141	0.204648	0.0729242	0.855869	0.141558		1.06486	0.128427
	1.11849	0.143378	0.774388	0.908198	0.113403	0.177516	1.16054	0.24462		1.07919	0.165656		0.668011	0.227346	0.126112	1.01181	0.334642		0.773446	0.128448	0.136732	0.98269	0.130777		0.88596	0.131619
	1.00244	0.245483	0.819748	0.959818	0.144432	0.254058	0.78554	0.188853		1.06365	0.137208		0.9284	0.264805	0.455654	0.853243	0.206835		0.751788	0.113273	0.0824005	1.10091	0.281621		1.25028	0.131895
	1.06795	0.294764	1.34693	0.942986	0.111972	0.196592	0.687837	0.197623		1.18803	0.11084		1.29943	0.204646	0.230508	0.989081	0.292263		1.21153	0.111763	0.151258	1.20879	0.150562		0.981098	0.133681
	1.04751	0.15822	0.984386	1.02681	0.148882	0.169814	1.10243	0.157646		1.19564	0.121025		0.934328	0.173868	0.111036	0.601089	0.161239		0.767413	0.114541	0.234145	0.980286	0.226915		1.32291	0.136024
	0.962798	0.152998	0.224532	1.15342	0.123945	0.17903	0.932811	0.200364		1.02394	0.194252		0.781034	0.247929	0.434538	0.86811	0.456405		0.67541	0.0628131	0.0671993	0.840239	0.0997629		0.882917	0.140947
	1.24136	0.266308	1.01971	1.36184	0.176928	0.386969	1.10669	0.147581		1.67641	0.102922		0.898459	0.197798	0.281769	0.908656	0.233439		0.93178	0.262619	0.291735	0.814988	0.128386		0.835682	0.141972
	1.14251	0.29441	1.34938	0.987682	0.123886	0.259398	1.26482	0.127665		1.19234	0.143957		1.17771	0.303808	0.218751	0.842375	0.235224		0.814554	0.108061	0.184427	0.849749	0.14773		1.06686	0.144225
	0.948385	0.280787	0.688663	0.896355	0.146056	0.295332	0.769752	0.172507		0.824295	0.197		0.879486	0.110318	0.113892	0.742668	0.388287		0.915493	0.144399	0.0670443	1.46776	0.162645		1.03972	0.145987
	0.883508	0.25923	1.20603	1.02497	0.129008	0.225144	0.910618	0.176351		0.743332	0.133037		1.2035	0.300036	0.574528	0.940302	0.305983		0.794411	0.136051	0.179872	1.03638	0.106155		1.0495	0.146435
	0.842222	0.263719	0.944169	0.738863	0.106134	0.144909	0.839144	0.159746		0.944392	0.15584		1.26663	0.203173	0.241513	0.940349	0.355177		1.21248	0.133873	0.0863053	1.23433	0.227687		1.0926	0.149978
	0.760625	0.130081	1.08474	0.873203	0.105823	0.250108	1.00013	0.142379		1.11781	0.118991		0.986707	0.220647	0.42644	0.932899	0.256107		0.85309	0.091963	0.114495	0.577595	0.153393		1.02296	0.154125
	0.792231	0.270297	0.91078	1.1079	0.150972	0.129215	0.85103	0.189753		0.781041	0.156968		0.782187	0.240447	0.279192	1.10571	0.361094		0.675812	0.125064	0.0972804	0.799374	0.203895		1.13025	0.154497
	1.0742	0.290703	1.01941	0.854082	0.10947	0.188182	1.39957	0.143626		0.835583	0.151122		0.889141	0.213204	0.459561	0.934343	0.267685		1.01538	0.112937	0.211968	1.0992	0.257285		1.0016	0.154857
	1.07009	0.177273	1.21129	1.14516	0.128796	0.232221	0.799646	0.154421		0.793465	0.121449		0.820257	0.324911	0.122291	1.03774	0.376963		0.694546	0.318219	0.122918	0.996253	0.187232		1.07088	0.156656
	0.974723	0.202265	0.966975	0.898701	0.069059	0.176605	0.997453	0.181844		1.32031	0.100864		1.14523	0.180536	0.177848	0.88458	0.355166		0.924062	0.106075	0.0856445	1.20229	0.173151		0.905199	0.158608
	1.10331	0.164213	0.709443	0.814176	0.133838	0.242855	0.760548	0.146739		1.21159	0.12064		1.0789	0.167071	0.212418	1.17211	0.279204		1.17276	0.104615	0.187458	1.2547	0.128823		1.12771	0.15946
	0.95287	0.236686	1.01432	1.16727	0.167752		0.879332	0.330817		1.058	0.103097		1.46365	0.209567	0.423639	1.00716	0.313737		1.04485	0.199297	0.123751	0.927297	0.320216		1.06892	0.160583
	1.01052	0.211441	0.75504	0.977696	0.0995891		0.757823	0.165195		0.875348	0.102889		0.687732	0.368998	0.331839	0.803418	0.276409		0.778714	0.123663	0.0669618	1.05251	0.20709		0.735829	0.160691
	1.03732	0.193018	1.30844	0.858466	0.106575		0.530931	0.182188		1.21731	0.154689		1.27861	0.137945	0.121131	0.953233			0.879212	0.128749	0.0409532	0.785794	0.409626		1.19704	0.160897
	0.80825	0.144819	0.743377	0.888503	0.134012		0.919248	0.228201		0.756267	0.129698		1.33555	0.152542	0.442416	0.912529			1.09347	0.143666	0.162014	0.963519	0.133013		1.21602	0.162731
	1.12738	0.176393	0.888493	0.766559	0.151569		1.00603	0.198807		1.01082	0.288452		0.978365	0.182658	0.117906	0.985949			0.907098	0.212708	0.0356849	0.951843	0.0887919		0.715372	0.164053
	0.949205	0.143278	1.68508	1.21336	0.0921782		0.86237	0.20577		1.17878	0.170722		1.38185	0.217058	0.426987	1.05921			0.762869	0.0791673	0.0151531	1.01571	0.14054		0.87726	0.165716
	1.1881	0.167898	1.11488	0.764997	0.0969532		1.00646	0.161119		1.05716	0.117222		0.945758	0.205968	0.261554	1.2214			0.897698	0.112855	0.24331	1.15899	0.159796		0.964643	0.170529
	0.838361	0.154345	0.729726	0.667398	0.091251		0.617753	0.236963		1.10983	0.138032		1.17426	0.237726	0.14427	1.21297			0.961658	0.0971851	0.0663123	0.699039	0.194573		1.25786	0.175382
	0.668708	0.140788	0.848355	0.964965	0.134227		0.949506	0.258809		1.21399	0.142136		0.947003	0.29557	0.324766	0.967396			0.818292	0.0495863	0.0615869	0.901866	0.166364		1.08632	0.178393
	1.08048	0.14557	1.25434	0.872742	0.147103		0.788969	0.235188		1.18755	0.180631		0.947798	0.179193	0.387828	1.01141			0.697664	0.156913	0.170294	0.918486	0.227869		1.15054	0.17862
	0.810413	0.165876	0.87149	0.75688	0.0998446		0.907654	0.140329		0.73984	0.176754		1.35838	0.275785	0.230786	1.07595			0.90225	0.209113	0.231995	0.833701	0.208375		1.13502	0.178796
	0.878243	0.214806	1.05519	0.772239	0.136626		0.884911	0.152078		0.910352	0.148727		1.20354	0.379315	0.304301	0.95876			1.02221	0.098779	0.156905	1.28006	0.206515		1.31564	0.185383
	0.895751	0.15984	0.878074	0.914109	0.103789		1.1974	0.203515		0.883426	0.153656		0.727259	0.175981	0.19147				0.898225	0.119316	0.0770478	1.30696	0.170854		1.17932	0.187448
	1.06285	0.300219	1.376	1.06756	0.183719		0.837412	0.195848		0.929944	0.227628		1.07823	0.240035	0.325242				0.771015	0.150479	0.0691388	0.727265	0.0965447		0.742354	0.188926
	0.940139	0.129994	0.330325	1.02249	0.104694		0.958403	0.201818		1.02873	0.138935		0.934055	0.153393	0.367136				0.804857	0.181993	0.0889628	1.3013	0.137901		1.04353	0.191924
	1.07728	0.248277	0.854571	0.679422	0.181582		0.968086	0.30114		1.10307	0.129815		1.13878	0.189304	0.186057				0.780289	0.0711135	0.150473	1.01513	0.153702		1.20995	0.194174
	1.39396	0.137468	1.19886	0.870388	0.113082		0.785283	0.124214		1.35161	0.200742		0.903831	0.298867	0.165292				0.968082	0.122091	0.0842682	1.24403	0.143227		1.12843	0.19469
	0.821163	0.293065		1.12425	0.156083		0.977945	0.128871		0.861589	0.10873		0.708511	0.224865	0.322321				0.835665	0.0833295	0.13556	1.03768	0.139962		0.888998	0.195213
	0.81794	0.1972		0.999461	0.121394		1.01981	0.191553		1.28222	0.170201		1.28283	0.250077	0.160232				0.815413	0.0878046	0.0873408	1.01667	0.207793		1.11912	0.195773
	1.05462	0.179973		0.875554	0.150405		0.875874	0.200902		1.09411	0.268907		1.07293	0.222386	0.428336				1.14846	0.156853	0.206066	0.767372	0.157658		0.994667	0.198319
	0.987042	0.171713		0.889388	0.141148		0.966845	0.166855		1.19512	0.192637		0.909689	0.253715	0.119778				0.691129	0.183878	0.081327	0.871808	0.199389		1.07	0.20092
	0.97348	0.167549		1.30394	0.144657		0.788275	0.145791		1.06508	0.140869		0.8837	0.273567	0.17044				0.830065	0.153696	0.0840289	0.834851	0.0557588		0.856268	0.203164
	0.898656	0.17757		1.34463	0.117904		0.886556	0.216281		1.21404	0.123352		0.822712	0.18045	0.0651691				0.884938	0.175488	0.234167	1.01911	0.148943		1.53967	0.203672
	0.980827	0.116036		1.0733	0.313621		0.92114	0.132277		0.903862	0.208859		1.2576	0.165845	0.133142				0.993344	0.166495	0.0728886	1.23179	0.154696		1.01376	0.203714
	0.936166	0.290364		0.71101	0.0979814		0.958642	0.247994		0.997971	0.105478		1.39712	0.241731	0.16249				1.09795	0.0731381	0.134025	1.17	0.205405		0.673017	0.204242
	0.999313	0.163391		1.00879	0.145035		0.85259	0.189426		0.7811	0.170967		1.41196	0.221466	0.316526				0.850858	0.153632	0.16607	0.751018	0.121445		1.17353	0.206773
	1.04024	0.182094		0.731936	0.105145		0.659751	0.202846		0.7965	0.150274		0.956635	0.247972	0.253072				0.922477	0.175864	0.376253	1.05435	0.132215		0.785551	0.21207
	0.902761	0.169654		1.06381	0.157342		0.779526	0.256497		0.951077	0.110365		1.39438	0.23492	0.147732				1.04051	0.149254	0.0527148	1.37071	0.146506		1.32013	0.213387
	0.880019	0.0790296		1.08554	0.104994		1.06061	0.125754		0.917758	0.162683		1.2079	0.215149	0.226556				0.796455	0.106344	0.0538787	1.00564	0.12039		0.924725	0.214073
	0.994202	0.373136		1.04782	0.157982		1.00786	0.243289		0.957811	0.170296		1.16146	0.258423	0.304134				0.791161	0.185989	0.12503	0.858227	0.295899		1.06216	0.215095
	0.956365	0.141462		0.900722	0.112996		0.939979	0.185902			0.17604		0.872995	0.227786	0.25063				0.878395	0.158599	0.114065	1.02682	0.259563		1.07201	0.215379
	1.15045	0.185604		0.771345	0.103644		0.740168	0.199848			0.132414		1.17434	0.16754	0.383811				1.00478	0.156021	0.176725	0.989174	0.156226		1.45706	0.21559
	1.03524	0.124437		1.16387	0.153053		0.956929	0.126202			0.190313		1.02761	0.150644	0.118139				0.938524	0.192256	0.157404	0.870798	0.218159		0.942896	0.219007
	0.770319	0.124189		1.02568	0.117262		1.02269	0.267188			0.108191		1.31232	0.275676	0.0662115				0.869861	0.171792	0.0169391	0.773744	0.162564		0.828282	0.220546
	1.09981	0.11979		0.945279	0.13502		1.00585	0.157628			0.169102		0.899626	0.151417	0.305109				0.558236	0.231873	0.108945	0.931849	0.253397		0.84821	0.22228
	1.00047	0.274251		0.787216	0.144173		1.09427	0.247018			0.145282		1.10108	0.181969	0.175004				0.722508	0.129086	0.0673276	1.06547	0.181253		1.20532	0.22332
	0.796209	0.201237		0.903067	0.105775		0.88207	0.164328			0.182279		1.01041	0.136939	0.288543				1.25975	0.14534	0.301608	1.52377	0.160491		1.62936	0.22377
	0.910804	0.163671		0.802649	0.16525		1.00179	0.18253			0.141967		1.08726	0.127707	0.141356				0.83527	0.108908	0.10872	1.0551	0.178873		0.910398	0.224848
	1.02576	0.154167		1.17169	0.100581		0.896303	0.138677			0.106858		0.970619	0.222917	0.225003				0.847172	0.169978	0.132776	1.00191	0.211564		1.25897	0.227868
	0.929252	0.276393		0.830459	0.166139		0.93666	0.177659			0.18048		1.21686	0.250911	0.124357				0.709073	0.158999	0.0635369	1.15102	0.127029		1.25201	0.229696
	1.18093	0.151323		0.828418	0.102956		1.28674	0.156962			0.16927		1.16023	0.189454	0.244777				1.37285	0.0892476	0.124584	0.868807	0.190739		0.554767	0.23453
	0.728479	0.176922		1.14708	0.115504		0.841472	0.182226					0.956774	0.232126	0.243488				0.996929	0.150703	0.192198	0.985142	0.299822		1.05905	0.235326
	0.933253	0.270318		0.820033	0.113752		0.956835	0.145591					1.14463	0.225638	0.607757				1.06551	0.153996	0.252954	0.795789	0.218613		1.12529	0.235622
	1.27461	0.207482		0.970939	0.1134		0.96752	0.172885					1.59595	0.322762	0.242522				1.02476	0.0808621	0.0761289	1.11751	0.141153		0.832467	0.236226
	0.790641	0.14165		1.03986	0.0820716		0.964135	0.284034					0.961581	0.2021	0.198441				0.930652	0.141262	0.0857548	1.16257	0.0971632		1.04526	0.24596
	1.02692	0.351594		0.863764	0.159461		0.951802	0.268485					1.07724	0.23304	0.302055				1.16308	0.126121	0.324533				1.0947	0.249377
	1.03986	0.168942		0.876223	0.175623		0.954242	0.114408					0.7107	0.203907	0.215801				0.757814	0.192317	0.0901954				1.27223	0.250868
	1.1967	0.261561		1.09367	0.163692		0.902035	0.216617					1.158	0.235795	0.142568				0.760659	0.101607	0.126207				0.84	0.251591
	0.855017	0.186141		0.885489	0.147038		0.815079	0.230951					1.25659	0.204022	0.217625				0.970092	0.197122	0.214763				1.29535	0.251768
	0.89722	0.257442		1.07013	0.111316		0.795482	0.131414					1.20582	0.2633	0.349847				0.709894	0.135989	0.262546				0.889028	0.255909
	0.9031	0.19298		0.766744	0.16745		0.859474	0.213139					1.39209	0.139474	0.672468				0.824295	0.137576	0.157853				1.22887	0.255968
	0.83503	0.216184		0.9273	0.153511		0.983198	0.180649					1.29977	0.211147	0.147652				0.763344	0.11505	0.0563851				0.861829	0.257552
	1.01213	0.258298		0.744986	0.101252		0.869695	0.129003					0.916195	0.197433	0.197068				0.882302	0.113136	0.168515				1.15081	0.25791
	0.969432	0.203169		0.947179	0.117346		0.747446	0.181724					0.910703	0.186591	0.419313				0.869051	0.0940499	0.0172213				1.32491	0.262764
	1.15725	0.24439		0.743592	0.121344		0.895243	0.254526					1.4929	0.104757	0.079967				1.05198	0.119077	0.172538				1.04477	0.267429
	0.985087	0.248898		1.00812	0.147595		0.676583	0.174176					1.1862	0.293266	0.136234				0.985895	0.169163	0.108534				1.21709	0.273204
	1.05551	0.30647		0.940233	0.0886297		1.06367	0.138377					1.75034	0.262077	0.565675				0.899237	0.0870347	0.086703				1.09597	0.273571
	0.65577	0.0831312		1.22314	0.0900495		0.980762	0.196012					1.18852	0.160765	0.0821584				0.877654	0.0835265	0.123652				1.05426	0.274407
	0.666881	0.288128		0.954537	0.108438		0.850932	0.170626					0.775141	0.253329					1.11175	0.249324	0.394505				1.10601	0.276518
	1.02051	0.128587		1.13156	0.105554		1.20475	0.160498					1.6615	0.213079					0.778363	0.136699	0.0319696				0.928091	0.27999
	1.17405	0.232152		0.885414	0.131088		0.963895	0.217844					1.32213	0.254338					1.02857	0.149853	0.221926				1.37872	0.280105
	1.81264	0.255251		0.754975	0.151041		1.04099	0.203163					1.38837	0.280251					1.12651	0.174066	0.0699833				1.00637	0.285386
	1.30184	0.143352		1.20535	0.136297		0.969554	0.142253					0.954446	0.121484					0.820079	0.230228	0.260889				1.0254	0.288944
	1.05399	0.308931		0.908638	0.0943432		1.0848	0.130629					1.31105	0.218496					1.05795	0.188878	0.143051				1.0631	0.2932
	1.28059	0.186809		0.802546	0.177947		0.879921	0.183361					1.07922	0.282083					0.98188	0.0861435	0.380347				1.0012	0.300313
	1.21311	0.196057		0.883729	0.0793443		1.03904	0.271858					0.809962	0.214534					1.07409	0.18592	0.0927055				1.30929	0.303867
	0.99949	0.105577		0.952931	0.136958		0.882704	0.189436					1.45725	0.273099					0.818742	0.195585	0.135951				1.1758	0.313251
	0.789699	0.127571		0.982809	0.135619		1.17346	0.221145					1.12809	0.153632					0.982683	0.0763078	0.0319137				1.0257	0.313844
	1.08379	0.249123		1.06814	0.194734		0.867367	0.261163					1.52767	0.148009					0.87491	0.175249	0.0987843				1.13567	0.333232
	1.2071	0.200148		0.966423	0.0938226		1.1438	0.204973					0.949915	0.335839					0.96033	0.233237	0.370683				0.84136	0.367084
	1.39697	0.246085		0.925947	0.135346		0.914618	0.229153					1.60232	0.150524					1.01762	0.207595	0.248211				0.808904	0.367086
	1.00025	0.129604		1.00661	0.149117		0.924699	0.117745					0.595454	0.224993					0.775707	0.249369	0.0605829				1.11057	0.371536
	0.989461	0.23989		1.03009	0.128057		0.892847	0.159668					0.780743	0.136346					0.905822	0.111518	0.0897774				1.13829	0.383458
	1.07243	0.295684		0.779653	0.109097		1.00484	0.158879					0.976105	0.100338					0.923486	0.14328	0.0678852				0.958904	0.383913
	0.803423	0.240242		0.881575	0.0778255		0.732992	0.283228					0.955305	0.110447					0.916376	0.128049	0.0944863				1.03569	0.397758
	1.17123	0.149765		0.798404	0.142991		0.935508	0.150125					1.0566	0.21342					0.733205	0.139661	0.423414				0.877527	0.401859
	0.903145	0.266448		0.961098	0.129283		0.9657	0.098471					1.05198	0.129629					0.859864	0.150954	0.613918				1.08942	0.417381
	1.232	0.0867216		1.038	0.0915637		1.11372	0.233493					1.61219	0.159171					0.807475	0.094415	0.34118				0.911625
	0.717536	0.262855		1.00675	0.104746		0.818891	0.262479					1.33799	0.119426					0.859859	0.12962	0.119893				0.944413
	0.987558	0.203653		0.994012	0.110269		0.649188	0.130012					1.28345	0.169722					0.852557	0.107091	0.120746				0.944493
	0.81853	0.225173		0.900031	0.0820048		0.852851	0.0999412					1.23771	0.24016					1.00398	0.0843981	0.141258				0.964013
	0.844903	0.156795		0.83662	0.118387		0.947977	0.307582					1.85228	0.190941					0.571547	0.16894	0.134472				0.987758
	1.04285	0.305649		1.097	0.107947		0.948838	0.134722					1.14062	0.206335					1.00722	0.137872	0.128952				1.04925
	0.99333	0.254329		1.07849	0.0960035		0.787539	0.249113					0.998168	0.234319					0.971657	0.166338	0.131108				1.0781
	1.08452	0.152391		1.40319	0.100824		0.655038	0.261183					1.24315	0.213497					1.15154	0.143893	0.209576				1.07891
	1.05536	0.282407		0.935251	0.10267		0.848874	0.254635					1.85218	0.191756					1.13623	0.146632	0.203034				1.0845
	1.18583	0.118557		0.793041	0.117464		1.16235	0.12643					1.22516	0.134991					0.644412	0.113787	0.160982				1.08628
	1.00134	0.230979		0.825891	0.104956		1.13792	0.27516					1.33062	0.177985					0.797033	0.188918	0.16954				1.09076
	0.961735	0.159829		0.885091	0.0957764		1.066	0.182268					0.850697	0.18191					0.708072	0.142308	0.116876				1.10286
	0.901537	0.136061		0.971578	0.098654		0.973278	0.184504					0.746596	0.114138					0.825941	0.102672	0.0693834				1.12315
	0.825366	0.208011		0.890612	0.0851484		0.466502	0.213166					1.68726	0.186622					1.05104	0.131665	0.155433				1.12557
	0.921294	0.166333		0.959988	0.106502		0.800474	0.267109					0.735131	0.177904					0.533143	0.198341	0.0471565				1.13338
	1.14335	0.205278		0.960844	0.12709		1.30329	0.280553					1.54456	0.222915					1.02045	0.114565	0.18207				1.16209
	1.1182	0.243486		1.18959	0.116202		1.27446	0.270561					1.10824	0.150054					0.653511	0.113816	0.151866				1.17596
	0.96448	0.270988		1.04798	0.109022		0.929316	0.212032					1.17567	0.138313					0.795566	0.138682	0.351897				1.22994
	0.944256	0.147903		1.09645	0.120057		1.01972	0.195629					1.15708	0.215899					1.00326	0.101351	0.246015				1.24068
	0.860988	0.186576		0.750933	0.116292		0.540291	0.17508					0.963784	0.496482					0.821191	0.132466	0.173914				1.24998
	0.846823	0.20216		1.01523	0.105912		0.476356	0.19307					1.27595	0.179016					0.774	0.120073	0.159121				1.2624
	0.784977	0.222541		1.07731	0.097966		0.979061	0.225552					1.13626	0.249181					0.667101	0.134774	0.176705				1.26326
	1.15445	0.148386		0.99891	0.118804		0.608252	0.192995					1.16252	0.196097					0.720407	0.157767	0.118025				1.26452
	1.19099	0.146762		1.06209			1.19098	0.13633					1.17508	0.19987					0.79363	0.116084	0.251146				1.27274
	1.23102	0.160031		0.917669			1.10012	0.172886					0.862774	0.214423					0.895034	0.096052	0.347151				1.27386
	0.897868	0.201084		0.916821			0.799702	0.268756					1.15952	0.212573					1.02129	0.115128	0.0845125				1.28965
	0.981344	0.236257		0.930567			0.875787	0.223414					1.62413	0.184973					0.759455	0.110398	0.123647				1.29656
	0.74212	0.105414		1.04751			1.06406	0.283142					1.15964	0.191712					0.899343	0.129884	0.0665093				1.297
	1.18562	0.28998		1.14773			0.694795	0.176141					1.20064	0.185851					0.894333	0.118064	0.137839				1.3193
	0.768434	0.178129		0.706588			1.30674	0.255833					0.810526	0.332635					0.603697	0.0894371	0.222145				1.32478
	1.08799	0.247106		1.09274			1.12452						1.2175	0.207445					1.10523	0.128703	0.058881				1.51941
	0.861169	0.140182		0.942842			1.16852						1.00599	0.199464					0.925164	0.158924	0.0843846				1.60092
	0.884642	0.149115		0.952546			0.836045						1.23624	0.128046					0.821198	0.15812	0.107625
	0.964048	0.219008		0.88523			1.38298						0.945922	0.174861					0.80356	0.107093	0.171008
	1.21838	0.245027		0.893334			1.02849						1.01518	0.216126					0.81332	0.127973	0.178929
	1.22106	0.145686		0.821037			0.782455						0.963852	0.279901					1.19662	0.126924	0.193924
	0.936776	0.282248		0.945221			0.872936						0.854467	0.220414					0.862208	0.112841	0.202644
	0.99068	0.130373		0.994912			0.984031						0.750699	0.157763					0.951563	0.134213	0.219845
	0.867975	0.184003		0.897988			0.687652						1.13385	0.269413					0.926421	0.114302	0.232395
	1.27865	0.152817		0.975419			1.34887						0.8617	0.169336					0.868792	0.169014	0.294437
	0.912568	0.200634		0.893619			0.816618						0.793492	0.212567					0.82078	0.173636
	1.10964	0.143652		1.03727			1.07753						0.790743	0.176841					0.870134	0.0658294
	0.999575	0.239174		1.00129			0.813349						0.828064	0.286963					0.988893	0.0658373
	1.14797	0.155552		1.10868			1.18893						1.16248	0.199528					0.658156	0.0947039
	0.715443	0.189075		1.31743			1.61544						0.859184	0.192682					0.853554	0.0948986
	1.23428	0.286294		0.818517			0.902423						0.954072	0.19978					0.993851	0.0976361
	0.828424	0.271656		1.11861			0.89717						1.0648	0.143426					0.728643	0.108772
	0.695696	0.13547		0.877865			0.771125						0.960394	0.199635					0.621773	0.110653
	1.16718	0.172776		1.0185			0.909677						1.34339	0.198795					0.876715	0.115222
	0.864894	0.188559		0.927615			0.94464						0.792103	0.149442					1.09967	0.115795
	0.852595	0.190843		1.03052			0.714083						0.955259	0.186214					0.817482	0.117491
	0.9915	0.247787		1.00209			0.781021						0.62785	0.154011					0.896667	0.121727
	1.09072	0.225362		0.964912			1.04852						0.93895	0.194857					0.840983	0.130868
	0.980659	0.225715		1.06388			0.876787						0.939302	0.195044					0.769637	0.133612
	0.915929	0.26604		0.866293			1.09883						0.819643	0.101521					0.757898	0.135603
	1.31114	0.248328		0.946363			1.05534						0.826158	0.29073					0.646335	0.135858
	0.732088	0.136183		1.12196			1.04042						0.945787	0.428074					0.705559	0.137762
	0.787435	0.203256		0.934018			1.08917						1.0279	0.172608					0.850426	0.138753
	1.06246	0.310824		1.07379			1.19799						0.744621	0.140824					0.857208	0.140566
	0.888948	0.263497		0.994712			1.17082						0.92807	0.285802					0.94375	0.144708
	1.08566	0.187867		0.953449			1.36844						1.31722	0.219021					0.743369	0.147018
	1.01681	0.25684		0.983258			1.00077						1.14787	0.262906					0.689528	0.147037
	1.09302	0.261475		0.902155			0.956726						0.852658	0.155252					0.847665	0.147404
	0.885657	0.246564		0.994091			0.994021						0.900426	0.154672						0.147592
	0.943432	0.234372		0.953318			0.909608						1.02151	0.296398						0.151911
	1.17205	0.130484		0.906819			1.38229						0.78808	0.140303						0.152603
	1.05753	0.20942		0.975326			0.825705						1.22997	0.208757						0.155447
	1.27692	0.152418		0.732834			1.07575						0.902762	0.159177						0.156242
	1.20531	0.233074		0.773392			0.936315						0.787632	0.167368						0.157274
	0.883689	0.205481		0.902244			0.701742						0.796241	0.209317						0.158859
	0.939164	0.169657		0.910337									0.881332	0.264323						0.15898
	0.687119	0.264697		0.838378									0.927344	0.20389						0.160204
	0.674981	0.12617		1.05745									1.2835	0.237638						0.161249
	1.23024	0.207901		0.992941									1.02953	0.219164						0.161408
	0.753496	0.242247		0.901581									0.751149	0.235734						0.161966
	0.895419	0.212516		0.980352									1.03187	0.203288						0.16317
	0.974931	0.220482											1.25887	0.181218						0.163606
	0.919649	0.32346											1.76812	0.153937						0.166004
	0.882916	0.152384											0.894894	0.158426						0.167546
	1.19726	0.249203											1.10596	0.188247						0.168898
	0.915307	0.147295											0.918041	0.290949						0.172456
	0.90912	0.123008											0.903355	0.383506						0.174132
	0.980193	0.303052											1.16915	0.231038						0.174891
	1.04344	0.221281											0.246097	0.22649						0.176628
	0.979518	0.184603											1.04077	0.0904475						0.179343
	1.10133	0.238527											1.0561	0.253587						0.180458
	0.804317	0.190107											0.99624	0.230719						0.180486
	1.20196	0.121317											0.98709	0.205735						0.18096
	1.23913	0.160193											1.14022	0.173374						0.182514
	0.994547	0.19565											0.895952	0.159645						0.184246
	0.96778	0.123401											0.938844	0.265596						0.194429
	0.779174	0.212389											0.987036	0.223482						0.196172
	0.943088	0.197726											1.01729	0.161654						0.1978
	1.20243	0.169257											0.920897	0.236683						0.203924
	1.0113												0.909607	0.231685						0.206787
	1.13816												1.37443	0.218666						0.208167
	1.28243												1.67705	0.178277						0.212547
	0.799265												0.981197	0.20311						0.213374
	0.888624												0.929901	0.209648						0.220239
	0.938099												1.054	0.21992						0.230047
	0.898909												0.997118	0.244325						0.23896
	1.11209												0.756389	0.261627						0.239188
	0.969526												0.902256	0.135931						0.242391
	1.16565												0.937353							0.253968
	0.886705												1.07158							0.26274
	0.88898												0.758023							0.272989
	0.995981												1.05052							0.283851
	1.25618												0.635345
	0.857764												0.658314
	0.884218												0.687657
	0.821649												0.739791
	0.799983												0.751215
	1.19718												0.770916
	0.978541												0.800635
	0.574718												0.806792
	1.0792												0.812863
	1.27887												0.840454
	0.92298												0.840479
	1.00753												0.847874
	0.980706												0.855076
	0.864857												0.860203
	0.802281												0.869858
	1.04405												0.882215
	1.0177												0.898405
	0.892545												0.90861
	0.999513												0.915774
	1.1064												0.933805
	0.758593												0.938851
	0.728505												0.946934
	0.90028												0.950451
	1.02541												0.9596
	0.869561												0.966849
	0.969587												1.01528
	0.913899												1.04031
	0.853305												1.06354
	0.985266												1.06383
	0.886245												1.09027
	1.1124												1.10285
	1.07261												1.13851
	0.943359												1.14581
	0.710484												1.17396
	0.825165												1.18468
	0.659382												1.18755
	0.686811												1.19584
	0.994731												1.22356
	1.09234												1.22691
	0.818569												1.23934
	0.935535												1.25085
	0.717241												1.25101
	0.812363												1.25476
	0.831413												1.25796
	0.766792
	0.783297
	0.831696
	0.838589
	0.844545
	0.844629
	0.861871
	0.87145
	0.875078
	0.890407
	0.913625
	0.921536
	0.933498
	0.941345
	0.946809
	0.959518
	0.969308
	0.977746
	0.983397
	0.983488
	0.995542
	1.00321
	1.01328
	1.03548
	1.04542
	1.04578
	1.05647
	1.06948
	1.07755
	1.08141
	1.09044
	1.10744
	1.12001
	1.12435
	1.13877
	1.13923
	1.1422
	1.17288
	1.17289
	1.17961
	1.18519
	1.22105
	1.44228
	1.51504
Rep2	1.88669	0.299279	1.08972	0.633714	0.151913	0.487891	1.17208	0.136677	0.211008	0.413877	0.269758	0.0626392	0.852053	0.153142	0.0525623	0.908547	0.278669	0.506037	0.456299	0.03695	0.122517	0.676015	0.229557	0.161162	0.563624	0.216675	0.196783
	1.78377	0.331759	0.162635	1.04709	0.237714	0.149004	0.865787	0.224418	0.42179	0.572393	0.196954	0.541287	0.919496	0.176909	0.193851	0.841077	0.4135	0.402119	0.934843	0.233154	0.129747	0.689673	0.273713	0.095051	0.872507	0.219191	0.071989
	1.69974	0.328042	0.734459	0.634581	0.166019	0.14198	1.10174	0.260357	0.202393	0.985803	0.178624	0.189217	1.27271	0.173469	0.121842	0.892668	0.326261	0.49796	1.51793	0.106731	0.343514	0.759874	0.119962	0.0306641	0.453811	0.216235	0.145023
	1.69779	0.346044	0.157126	0.685538	0.537287	0.309967	1.12883	0.306748	0.236016	0.777137	0.0962098	0.0989709	1.104	0.132434	0.20914	0.875199	0.541936	0.372211	0.959599	0.178173	0.130293	0.934861	0.166016	0.434329	0.984901	0.180812	0.0379657
	1.69182	0.349146	0.899755	0.654068	0.239686	0.205862	0.726067	0.217905	0.272045	0.659476	0.330761	0.154749	0.987734	0.105651	0.180184	0.976031	0.536187	0.789947	1.94196	0.107058	0.0220757	0.591733	0.292635	0.0842108	1.04936	0.220527	0.571441
	1.64977	0.329983	1.29637	0.881047	0.179394	0.222335	0.842973	0.425086	0.257486	0.366953	0.123965	0.120825	1.07453	0.160984	0.118001	0.786455	0.398267	1.01765	1.22094	0.136404	0.0995563	0.976621	0.271098	0.148178	0.808958	0.431278	0.15561
	1.59458	0.380262	0.663964	0.594472	0.263774	0.310249	1.11041	0.285001	0.267751	0.536966	0.12552	0.346992	1.11322	0.144582	0.0366983	0.877983	0.497623	0.552406	1.27015	0.129537	0.144056	1.28531	0.195891	0.075796	0.840132	0.164346	0.246096
	1.55082	0.372486	1.06206	1.35494	0.270796	0.971376	1.12998	0.319603	0.353182	0.719103	0.181836	0.0841713	1.0394	0.155314	0.0603168	1.0472	0.58724	0.554876	0.895759	0.198816	0.0675642	0.728258	0.25479	0.218206	2.68474	0.260487	0.276475
	1.5184	0.26176	1.20769	0.872298	0.174455	0.540327	1.27754	0.375644	0.113815	0.541442	0.124218	0.292629	0.794359	0.122451	0.117855	1.02364	0.724477	0.233607	0.921479	0.169789	0.141561	0.718664	0.30864	0.115646	0.687101	0.105275	0.0554468
	1.51785	0.405079	0.975472	0.891791	0.251392	0.213396	0.86972	0.186703	0.181995	0.903216	0.193328	0.193216	0.994069	0.152157	0.124569	0.948949	0.444438	0.727646	0.767589	0.207124	0.140967	0.780334	0.325807	0.307837	0.979501	0.152092	0.340073
	1.51002	0.398502	0.434664	1.08079	0.24744	0.195592	0.94621	0.231034	0.211164	0.775151	0.290522	0.358993	1.22739	0.16582	0.178179	0.869948	0.563975	0.256946	0.983924	0.0428415	0.0379046	0.886821	0.255585	0.0776934	1.32771	0.208874	0.231131
	1.49266	0.32592	0.778602	0.769157	0.284123	0.226825	1.11366	0.223347	0.198619	0.695157	0.028889	0.13261	0.898649	0.149788	0.19282	0.978513	0.297498	0.572023	0.88741	0.176731	0.271974	0.999408	0.122368	0.157655	1.40024	0.177505	0.178472
	1.47969	0.262139	0.581519	0.801303	0.248092	0.282568	0.699342	0.275098	0.157664	0.717937	0.244195	0.232401	0.768557	0.139532	0.0464626	0.833753	0.193585	0.752536	0.914631	0.171681	0.433764	1.03509	0.11467	0.160025	1.08324	0.14855	0.332751
	1.45014	0.35643	0.753971	0.829365	0.218918	0.53242	1.09531	0.124646	0.0785139	0.682888	0.282965	0.0609694	1.45461	0.204194	0.271302	0.784497	0.497576	0.493832	1.01281	0.304356	0.373014	0.804333	0.396465	0.135175	0.888388	0.135862	0.222961
	1.44875	0.307292	0.814046	1.1357	0.156421	0.23748	0.803774	0.150388	0.139911	1.25815	0.206484	0.0700908	0.947003	0.143126	0.246845	0.861735	0.324612	0.282996	1.04894	0.158572	0.124863	0.721048	0.160716	0.212295	1.41411	0.148952	0.212742
	1.44587	0.441628	0.705444	0.739146	0.193059	0.136113	0.952053	0.180072	0.0627855	1.05396	0.289413	0.333114	1.15796	0.154892	0.04941	0.864933	0.571256	1.13901	0.966593	0.193711	0.109145	1.20677	0.308674	0.248798	0.914065	0.340039	0.158817
	1.42605	0.459889	0.828587	1.01393	0.222591	0.109417	1.09371	0.381674	0.123778	0.672907	0.140292	0.120899	0.674531	0.0874516	0.0939243	0.917336	0.65771	0.418552	1.08237	0.193725	0.317997	1.20381	0.195034	0.126562	1.22674	0.206654	0.250448
	1.42535	0.319888	0.631426	1.14975	0.196573	0.265357	0.768846	0.0776053	0.173425	0.593583	0.2941	0.133085	1.72586	0.18809	0.254692	0.926299	0.720791	0.304948	0.805502	0.162123	0.582177	1.35005	0.22345	0.113493	1.04125	0.323952	0.224275
	1.39635	0.302457	1.39384	0.564334	0.349168	0.365024	1.27677	0.0143135	0.137973	1.02212	0.175415	0.249173	0.748173	0.169091	0.141463	1.12062	0.35454	1.22799	0.940047	0.303183	0.315896	0.820235	0.212469	0.230845	0.956537	0.24791	0.398057
	1.38666	0.329938	0.814682	0.90912	0.191932	0.470118	0.861268	0.120331	0.203189	1.06989	0.154349	0.0704702	0.790858	0.321515	0.193134	1.018	0.223772	0.561291	0.944167	0.154396	0.0724542	1.19183	0.138211	0.263705	1.1793	0.290263	0.0654251
	1.3764	0.311579	0.635122	1.57473	0.253869	0.138223	0.877407	0.23197	0.245296	1.35684	0.255642	0.351517	0.652969	0.141566	0.484651	0.974251	0.554761	1.16903	0.910548	0.128514	0.393823	0.916639	0.308259	0.217661	0.996407	0.0861196	0.154897
	1.37322	0.3766	0.927329	0.702593	0.397909	0.274527	0.937417	0.25278	0.102715	0.438526	0.186537	0.144832	0.887315	0.123212	0.11536	0.910586	0.643531	0.318238	1.05679	0.189947	0.298633	0.0824636	0.371898	0.169004	0.907018	0.260111	0.0804954
	1.35582	0.405438	0.771543	1.01674	0.192396	0.240101	0.796816	0.197767	0.119336	0.994975	0.141283	0.0869679	0.643126	0.124509	0.171986	1.19042	0.442113	0.811083	1.14315	0.187118	0.213571	0.602401	0.302626	0.190249	1.68715	0.148126	0.300999
	1.3366	0.19757	0.957681	1.16663	0.134886	0.359553	1.11498	0.232329	0.0476958	1.04638	0.426476	0.252967	0.908759	0.119187	0.196685	0.958883	0.518513	0.63505	0.955059	0.203469	0.107931	1.04503	0.346839	0.258085	0.660924	0.130436	0.330729
	1.33046	0.333546	1.53651	1.13929	0.23138	0.401317	0.808718	0.264	0.145264	0.341984	0.282936	0.155238	0.879681	0.186831	0.321082	1.14049	0.565922	0.711772	0.98913	0.309321	0.129291	1.11929	0.113769	0.218339	0.908275	0.428429	0.416378
	1.32859	0.315201	0.872822	0.821084	0.41196	0.515772	0.911182	0.191827	0.136633	1.24799	0.178437	0.205238	0.68178	0.148804	0.25335	1.12939	0.629784	0.142495	1.08132	0.174652	0.327086	0.58949	0.223533	0.117683	1.28842	0.253637	0.159256
	1.32575	0.387102	0.746241	1.3795	0.238277	0.245326	0.825244	0.242421	0.123951	0.61471	0.172949	0.32368	1.24316	0.119056	0.139892	0.718906	0.561851	1.07077	0.694316	0.168307	0.164686	1.4387	0.332655	0.079099	1.10953	0.104519	0.277802
	1.32151	0.331964	0.68634	1.32512	0.178546	0.138218	0.767345	0.195188	0.0971982	0.42615	0.286007	0.358842	0.917088	0.223182	0.214298	0.770125	0.14154	0.57988	1.01338	0.220707	0.234984	1.26113	0.0443689	0.108488	0.87497	0.178976	0.0804757
	1.32054	0.388241	1.5995	0.975305	0.27818	0.23902	1.16901	0.464392	0.470681	0.80582	0.0380144	0.119535	0.902577	0.0611346	0.296928	0.837764	0.430755	0.376547	0.961604	0.229911	0.26896	1.34044	0.226817	0.238704	0.923277	0.273417	0.146042
	1.32009	0.465919	0.937348	0.604654	0.267922	0.425603	0.954171	0.197189	0.202479	0.515756	0.309965	0.201222	0.850722	0.119706	0.202757	0.825362	0.526749	0.256617	0.882112	0.139427	0.113311	1.17176	0.195767	0.0733254	0.904293	0.23253	0.410669
	1.32006	0.42778	0.898987	0.839432	0.282087	0.26185	0.78315	0.398949	0.426701	0.462377	0.0609897	0.196383	1.03888	0.0664516	0.162602	0.796183	0.659509	0.463774	0.966924	0.201567	0.243041	0.771144	0.251816	0.0313428	0.960658	0.321283	0.276914
	1.32004	0.210578	0.941577	0.801303	0.22434	0.270081	1.09201	0.285205	0.242868	0.625887	0.127279	0.156798	0.850488	0.0931524	0.109908	1.14085	0.514881	1.07388	0.809533	0.144142	0.246232	0.786681	0.154222	0.2142	0.229877	0.213901	0.34223
	1.3185	0.40731	0.305194	1.12306	0.191216	0.344482	0.793189	0.208389	0.186059	1.17398	0.167858	0.0743825	0.912234	0.170279	0.0645398	1.15314	0.390269	0.738205	1.04501	0.196561	0.356506	0.74235	0.144889	0.0779996	1.33641	0.180789	0.257565
	1.30463	0.325949	0.592824	0.885747	0.154362	0.311639	0.926151	0.155319	0.369841	1.65859	0.123571	0.167981	0.895812	0.111546	0.103086	1.03193	0.506717	0.678595	1.28207	0.273107	0.165946	0.785522	0.116958	0.0547428	0.947716	0.276113	0.189922
	1.2909	0.391216	0.38905	1.00776	0.188667	0.111145	1.15433	0.221872	0.136316	0.843894	0.322969	0.117713	1.07668	0.123106	0.3942	1.21792	0.838723	0.814468	0.732579	0.225412	0.452228	1.19015	0.273782	0.19367	1.07092	0.329622	0.255468
	1.28735	0.428884	0.887934	1.31631	0.427633	0.148109	0.942247	0.523656	0.142892	0.757955	0.116022	0.153927	1.21139	0.126572	0.281289	0.907696	0.22828	0.622457	0.516841	0.210763	0.485056	1.51509	0.212439	0.119071	0.934079	0.149194	0.0484848
	1.28611	0.431719	0.958475	1.11722	0.556473	0.371412	1.05694	0.232496	0.0513372	1.20878	0.12935	0.15567	1.79756	0.186213	0.260847	1.00308	0.321292	0.576999	0.954612	0.179155	0.189971	0.939257	0.289848	0.220706	0.680128	0.228251	0.0470566
	1.28031	0.28737	0.191995	1.24515	0.230793	0.2016	0.825323	0.274506	0.479198	0.629655	0.181976	0.217211	1.16499	0.0819665	0.147827	0.948746	0.624313	0.475337	1.0098	0.203295	0.0460346	1.34626	0.363825	0.104959	0.993359	0.130018	0.113961
	1.27262	0.381662	0.596457	0.976034	0.368884	0.296129	1.0924	0.203497	0.181486	0.765159	0.15533	0.169246	1.56153	0.169271	0.0575136	1.09171	0.528132	0.162971	1.12099	0.229432	0.371508	0.635482	0.261183	0.189375	1.45228	0.42762	0.221054
	1.27004	0.364594	0.24617	0.633086	0.218901	0.251294	1.02189	0.364873	0.167144	0.816686	0.354314	0.196999	0.791167	0.189061	0.222501	1.19401	1.08633	0.307857	0.866176	0.188006	0.0763147	0.844688	0.31365	0.0788713	0.86254	0.158401	0.0669392
	1.26952	0.265471	0.643257	0.962794	0.229753	0.135349	1.0951	0.376054	0.145641	0.61847	0.213957	0.0793133	0.529042	0.101686	0.0732959	1.13964	0.59253	0.63782	0.877042	0.130847	0.122923	0.911501	0.224771	0.319403	0.898757	0.150198	0.0613928
	1.26787	0.273204	0.909225	0.66162	0.219761	0.304863	1.05029	0.265945	0.23676	0.592907	0.131534	0.120305	1.42611	0.154057	0.0988821	0.9738	0.554759	0.706296	0.937296	0.155591	0.415587	0.269574	0.200671	0.231769	0.567245	0.249434	0.0737305
	1.2672	0.517985	0.15614	1.11253	0.141224	0.490477	1.08797	0.200642	0.214433	1.37044	0.211822	0.149007	0.590741	0.156033	0.094045	1.15528	0.33107	0.498558	0.972623	0.11038	0.174636	0.523212	0.24857	0.0144207	0.987013	0.315614	0.0626686
	1.26235	0.447991	0.910037	1.17128	0.242975	0.27651	0.924291	0.217666	0.0863513	1.32068	0.260115	0.124445	0.64944	0.103914	0.3429	1.23608	0.210679	0.46403	1.52252	0.225791	0.0647923	0.967849	0.109739	0.288781	0.735655	0.150939	0.271607
	1.24956	0.435219	0.903568	0.979821	0.190313	0.153139	0.600083	0.0370987	0.223917	0.455216	0.162829	0.246901	1.01086	0.169357	0.198238	1.06683	0.415997	0.865526	1.00407	0.183583	0.111755	0.778411	0.338357	0.0542828	0.868863	0.211687	0.026016
	1.24947	0.310242	0.783786	0.596267	0.170394	0.197462	0.9764	0.13373	0.152714	1.02061	0.114728	0.047901	0.896633	0.133468	0.0911141	0.904541	0.416107	0.602824	1.11548	0.22373	0.13503	0.93898	0.39229	0.147672	0.941228	0.117374	0.0425508
	1.24267	0.338053	0.891832	0.741976	0.20332	0.366978	1.04767	0.21467	0.238615	1.49818	0.0351773	0.155859	1.0403	0.0951163	0.136909	0.708801	0.307371	0.67886	0.967829	0.305834	0.265838	0.988178	0.150806	0.215794	0.782564	0.172838	0.111624
	1.23344	0.242401	0.954878	0.916924	0.146504	0.371007	0.920876	0.250375	0.310851	0.654891	0.268281	0.204292	0.674392	0.120158	0.0713208	1.14263	0.483693	0.711691	0.950215	0.216613	0.556985	0.886282	0.291801	0.0693752	0.89903	0.325705	0.285567
	1.22932	0.382634	1.7072	1.1854	0.24096	0.634509	0.974759	0.243078	0.20929	0.715607	0.178547	0.35429	1.27143	0.104994	0.106269	1.45658	0.456855	0.59361	1.20705	0.149282	0.146216	1.03459	0.117767	0.261033	0.870668	0.230559	0.308185
	1.22617	0.587667	0.341308	1.03931	0.282334	0.291188	0.82899	0.24903	0.158416	0.447505	0.0607842	0.120961	0.660649	0.12811	0.0464163	1.06774	0.37295	0.672223	0.785297	0.271392	0.0951564	0.738059	0.216904	0.114924	0.890963	0.196335	0.0429091
	1.21345	0.254588	1.44432	1.0188	0.244005	0.292687	0.900509	0.042547	0.242339	0.683888	0.0513918	0.130215	0.867195	0.194895	0.270166	0.938836	0.352307	0.702496	0.852869	0.216177	0.174178	0.714859	0.178016	0.100858	0.959548	0.412018	0.167564
	1.20883	0.568944	0.644257	1.17493	0.185864	0.158747	1.22648	0.184593	0.0877289	0.96675	0.0734683	0.0761679	0.870675	0.206166	0.158431	1.3146	0.273132	0.597502	0.741521	0.251138	0.176576	1.12688	0.160939	0.0773315	0.973103	0.236936	0.413016
	1.20312	0.225404	1.09847	0.928491	0.175305	0.348549	1.13089	0.197818	0.0626023	0.625826	0.250165	0.12402	0.725135	0.146535	0.153253	0.828133	0.293417	0.561446	0.955663	0.214845	0.291916	0.655366	0.373817	0.21138	1.61275	0.149637	0.16466
	1.2031	0.32916	0.133381	0.860966	0.200368	0.338295	0.771541	0.140927	0.169974	0.612773	0.250279	0.0920306	1.12979	0.18109	0.122854	0.578702	0.295825	0.207656	0.886776	0.154657	0.186806	2.01755	0.142912	0.359886	0.935421	0.142952	0.0658947
	1.1983	0.279048	0.649502	0.956067	0.196251	0.483666	1.10731	0.0205594	0.227973	0.893363	0.0574795	0.209604	1.21425	0.236264	0.0953839	1.02297	0.36192	0.537996	1.009	0.139855	0.113056	0.768607	0.102527	0.184392	1.06173	0.13737	0.0659176
	1.19263	0.174668	0.981684	1.1424	0.270851	0.735385	0.811205	0.263202	1.18318	0.881585	0.271332	0.57818	0.714887	0.0821664	0.0818976	0.971937	0.301949	1.05439	1.01715	0.255218	0.262791	0.614692	0.216582	0.116056	0.684944	0.301748	0.23608
	1.17817	0.364251	1.14537	0.680789	0.303901	0.271516	0.547766	0.160002	0.125888	0.696002	0.206926	0.2177	1.1864	0.130603	0.157549	1.02277	0.356131	0.284076	0.760304	0.163819	0.0536493	0.796363	0.304413	0.24241	1.10942	0.223857	0.10349
	1.17156	0.201807	0.936096	1.00935	0.194869	0.213732	0.896227	0.192447	0.17871	1.26807	0.0440316	0.0455356	0.966741	0.0916372	0.179279	1.03606	0.477963	0.361726	0.790431	0.188122	0.0238185	1.04345	0.211562	0.0960037	0.794248	0.217832	0.252547
	1.16918	0.46027	0.521737	0.951122	0.199067	0.466522	0.885138	0.128194	0.201144	0.603528	0.228532	0.239883	0.910254	0.154646	0.514169	1.13773	0.382302	0.45696	0.78393	0.210043	0.074748	1.02082	0.213151	0.175806	1.32072	0.239267	0.169642
	1.16748	0.391401	0.656415	1.03374	0.172742	0.220596	0.939831	0.150178	0.183898	1.09371	0.271499	0.141593	1.17181	0.142831	0.100829	1.23408	0.424563	0.861415	0.97765	0.188967	0.19213	1.71482	0.288344	0.179276	1.2218	0.405435	0.200515
	1.16725	0.262721	0.862991	1.15732	0.154898	0.295001	0.867931	0.106431	0.153284	0.961592	0.199071	0.121826	1.17683	0.169883	0.10601	1.29574	0.298258	0.884822	0.98759	0.256226	0.0608642	1.30648	0.106708	0.106312	1.22475	0.285484	0.142764
	1.16318	0.279732	0.912536	0.958967	0.181402	0.187471	0.663867	0.294121	0.222149	0.480573	0.0963037	0.15461	0.887768	0.154033	0.305934	1.19408	0.436729	0.483468	0.988547	0.237269	0.148935	1.05943	0.229839	0.071086	1.29748	0.205072	0.357535
	1.16105	0.36944	0.191783	0.69508	0.304852	0.25471	0.800146	0.215651	0.3622	1.56475	0.312878	0.210926	0.786383	0.122346	0.140115	1.50594	0.748651	1.01238	1.00715	0.235817	0.144566	0.984581	0.254068	0.0817215	0.75918	0.185578	0.141508
	1.15745	0.267551	1.19846	0.782386	0.212927	0.262082	1.32114	0.315958	0.133104	0.721581	0.345857	0.287526	0.840517	0.099291	0.0776334	1.01312	0.642353	0.600925	0.775002	0.267798	0.287927	0.758372	0.264429	0.0717063	1.17186	0.157817	0.201347
	1.15457	0.285752	0.342473	0.648944	0.306275	0.222947	0.749976	0.263419	0.168512	1.65303	0.147657	0.0971563	1.1397	0.111885	0.145001	1.01647	0.591533	0.305201	0.720301	0.262164	0.454112	0.747329	0.12764	0.0926264	1.32601	0.204342	0.0767996
	1.14956	0.266961	0.720296	0.807241	0.244182	0.430752	0.889814	0.278747	0.0741902	1.04064	0.444658	0.0870779	0.799991	0.264973	0.199075	1.07322	0.508396	1.16811	1.16932	0.191969	0.184361	1.048	0.141144	0.111693	0.962936	0.211298	0.108091
	1.14888	0.326639	0.806283	0.824507	0.296385	0.441476	1.1247	0.237039	0.308205	0.823654	0.285292	0.104399	1.12914	0.177408	0.133143	1.29535	0.619121	0.304772	0.74263	0.168377	0.421466	1.47882	0.158857	0.220071	0.94834	0.327686	0.218926
	1.14857	0.317027	1.40332	0.815509	0.182361	0.173022	0.87973	0.136664	0.371115	1.00587	0.18629	0.355996	1.74324	0.179685	0.259495	1.28231	0.501552	0.95138	0.915416	0.238166	0.21514	2.51199	0.218161	0.0773379	0.56234	0.122823	0.044248
	1.14461	0.418437	0.842857	1.02331	0.123719	0.116914	1.16099	0.244469	0.190487	1.58325	0.0697737	0.224502	1.05882	0.310758	0.140129	1.36009	0.471516	0.508769	0.882968	0.111935	0.201636	1.34238	0.170522	0.21293	1.30761	0.297249	0.342823
	1.14378	0.370407	1.50321	1.00236	0.166619	0.703695	1.76521	0.223977	0.151376	0.64184	0.199224	0.0720469	1.15525	0.18737	0.114027	1.14051	0.374322	0.716039	0.928185	0.186831	0.117489	0.680452	0.128178	0.0613229	0.812297	0.237833	0.264998
	1.14348	0.456292	2.21028	1.31528	0.168046	0.405272	1.43289	0.126516	0.0925566	1.64942	0.238964	0.0649343	0.768119	0.100435	0.195272	0.944923	0.41862	0.765355	0.804138	0.21006	0.164883	1.48459	0.239485	0.189012	1.05496	0.454262	0.0902519
	1.13991	0.250728	0.610611	1.06383	0.490678	0.17956	1.23304	0.188063	0.247734	1.13969	0.277478	0.229396	0.748131	0.215768	0.0703446	0.977364	0.363005	0.937048	0.955823	0.272675	0.109001	1.19793	0.342734	0.0938769	1.09206	0.368828	0.0642848
	1.13744	0.332433	1.37815	0.9657	0.231187	0.706701	0.833325	0.112088	0.0508689	0.350742	0.30322	0.230806	1.22776	0.179086	0.265243	0.859677	0.42135	0.768635	0.854472	0.208378	0.373968	1.09375	0.169174	0.0578939	0.725878	0.210631	0.296331
	1.1358	0.366886	0.77465	0.999834	0.186281	0.45173	0.921111	0.151648	0.152054	0.987157	0.0825759	0.141554	0.856319	0.112444	0.0539515	0.961742	0.382358	0.509781	1.19438	0.145798	0.315499	1.56784	0.234523	0.195301	1.23112	0.190464	0.0780811
	1.12681	0.272825	1.20641	1.2022	0.220527	0.369527	1.15779	0.0893666	0.424883	0.57981	0.241193	0.159694	0.897096	0.149766	0.0870014	1.42906	0.649092	0.910928	0.998052	0.15584	0.412541	0.641041	0.332181	0.183565	1.33163	0.276258	0.0934037
	1.12661	0.262791	0.795938	0.740372	0.112773	0.362875	0.899398	0.314004	0.236023	1.12927	0.212299	0.214995	0.681997	0.117248	0.0447319	0.891598	0.382813	0.489656	0.802864	0.139461	0.101167	1.00895	0.337431	0.346472	0.693714	0.183509	0.291399
	1.12634	0.387211	1.07961	0.908088	0.166668	0.200971	0.815718	0.253963	0.535743	0.595305	0.17275	0.411402	1.01683	0.0840243	0.108652	1.26588	0.485614	0.606451	0.768201	0.147828	0.218073	0.77027	0.275657	0.494008	0.764175	0.268001	0.237307
	1.12553	0.391	0.616591	1.19115	0.183862	0.617723	0.975721	0.259934	0.203672	1.01393	0.254213	0.133882	1.45385	0.103086	0.0997597	0.926003	0.492776	1.1497	1.04341	0.243194	0.208881	1.30262	0.295411	0.308035	1.08914	0.203046	0.151828
	1.12427	0.226556	0.609722	1.0148	0.239189	0.279405	1.01786	0.161075	0.169182	1.03985	0.18275	0.131136	1.0675	0.105752	0.33136	0.834218	0.352373	0.534462	1.0819	0.151102	0.0558901	0.796032	0.274403	0.168169	1.13718	0.127831	0.295663
	1.12305	0.386265	1.46473	1.48647	0.228364	0.468	1.08258	0.402149	0.185734	1.49636	0.35227	0.111287	1.27754	0.130345	0.211398	0.758901	0.637552	0.924635	0.856656	0.122904	0.30546	1.26558	0.290424	0.27179	0.906114	0.241017	0.188005
	1.1227	0.461333	0.957715	0.766066	0.127937	0.516215	1.29966	0.106248	0.225782	1.17073	0.175046	0.295409	0.952014	0.132477	0.27181	0.79614	0.342975	0.452209	1.82392	0.307015	0.293056	0.592364	0.039279	0.0392716	1.06133	0.151447	0.309738
	1.12176	0.250719	1.31521	0.948801	0.580318	0.713479	1.13092	0.356189	0.155727	1.67382	0.107605	0.278577	0.909751	0.166725	0.168957	1.01635	0.413555	1.02652	0.993547	0.136728	0.0579726	0.715929	0.140395	0.122769	0.995601	0.201701	0.207996
	1.12004	0.394666	1.3165	0.712726	0.426214	0.327047	0.82883	0.139834	0.125547	1.40822	0.193902	0.180028	0.827644	0.112152	0.222401	0.809603	0.491999	1.07002	1.06428	0.187262	0.386711	0.736065	0.070722	0.396461	0.940707	0.190543	0.0595259
	1.11951	0.574494	1.39682	0.926607	0.130158	0.135039	1.38719	0.353298	0.206934	1.60894	0.154691	0.216632	0.999366	0.112741	0.0802043	0.886335	0.444308	0.788005	1.21157	0.198984	0.0852281	0.621822	0.21395	0.0842526	1.57325	0.256801	0.181345
	1.11877	0.416368	0.938165	1.27157	0.135758	0.528666	1.37652	0.105905	0.12266	1.04886	0.192981	0.0833081	0.981319	0.165646	0.180949	0.912926	0.56041	1.30853	0.765308	0.226044	0.0894883	0.0157059	0.240245	0.122576	0.952788	0.243093	0.0737214
	1.11519	0.316868	0.142068	0.970014	0.161029	0.432972	0.905019	0.158186	0.221208	1.89878	0.176004	0.166578	0.803888	0.0905686	0.0817201	0.84569	0.308339	0.458322	0.918527	0.223732	0.143657	0.780482	0.242168	0.0296366	1.20097	0.391566	0.194342
	1.1136	0.166899	1.00694	0.741525	0.197033	0.416249	0.946512	0.0789893	0.316362	0.569941	0.233377	0.50739	1.2084	0.0984806	0.142989	0.838761	0.283401	0.75594	1.04382	0.146679	0.304814	1.07552	0.13511	0.0733516	1.09907	0.138651	0.292411
	1.10166	0.378756	0.887564	1.54199	0.235412	0.495959	1.0151	0.285678	0.250018	0.815746	0.116045	0.308597	0.722877	0.154808	0.0760634	0.700509	0.488831	1.51503	0.908835	0.111032	0.373284	1.50987	0.188486	0.0621036	0.988589	0.195755	0.0452164
	1.10141	0.521849	1.48728	1.11729	0.132874	0.179902	1.20368	0.370417	0.107237	1.47574	0.13158	0.511965	0.601467	0.190132	0.216816	0.807666	0.539314	0.718523	1.44665	0.208395	0.274748	0.72631	0.35691	0.161979	0.773522	0.405953	0.0682464
	1.09834	0.255947	0.863393	0.7413	0.204405	0.642685	1.09	0.0465706	0.165329	0.488101	0.416983	0.279804	1.01608	0.125105	0.23391	0.957974	0.480638	0.50485	0.861779	0.153761	0.0611416	0.975645	0.218409	0.113302	0.649728	0.283759	0.229314
	1.09686	0.200193	1.31264	1.16913	0.302279	0.367182	1.06315	0.165316	0.367876	1.35204	0.233093	0.337897	1.19396	0.136763	0.106324	1.16374	0.777408	0.909051	0.87605	0.146233	0.156969	1.37587	0.381804	0.0743798	0.927489	0.287278	0.14251
	1.09558	0.225993	0.734438	0.91949	0.232955	0.422339	1.06998	0.114667	0.27067	0.688092	0.171728	0.100899	1.18527	0.149084	0.181761	0.883389	0.463634	0.697287	0.94036	0.233118	0.00368442	1.16414	0.156095	0.520946	0.970679	0.200593	0.343492
	1.09454	0.375319	1.06815	1.07703	0.229415	0.67959	0.611542	0.248433	0.216521	0.671671	0.167601	0.191142	1.02171	0.128468	0.244399	1.06164	0.462701	0.82886	0.692079	0.154123	0.0945904	0.573433	0.171051	0.236964	0.917841	0.218628	0.411235
	1.09359	0.308185	0.228217	1.38202	0.326866	0.301356	1.3595	0.295883	0.12563	0.35822	0.12362	0.232579	0.864294	0.179441	0.128543	1.1765	0.446657	0.954819	0.819548	0.162828	0.355534	1.01513	0.157466	0.156115	1.01744	0.226857	0.02157
	1.0911	0.227248	0.864519	0.761392	0.26049	0.618269	1.0183	0.291076	0.0990125	1.41083	0.216001	0.243296	0.782865	0.149909	0.0602992	1.1745	0.574598	0.744315	1.10911	0.287386	0.314105	0.565722	0.162519	0.0359657	0.785558	0.325868	0.140868
	1.09108	0.44847	0.798109	1.25837	0.288263	0.166205	0.90969	0.198659	0.195454	1.00113	0.142293	0.187511	1.16939	0.124188	0.267159	1.10113	0.462504	0.816825	0.992153	0.189241	0.0866143	1.39049	0.0952443	0.0902241	1.00307	0.41939	0.605714
	1.09045	0.376131	0.499257	0.819428	0.192122	0.186221	0.809963	0.259343	0.165237	0.460726	0.147628	0.0953126	0.962228	0.199133	0.134894	1.03822	0.448645	0.413368	0.881041	0.29149	0.262998	0.612358	0.261923	0.0567998	0.906623	0.163471	0.385235
	1.09015	0.160948	1.2535	0.978049	0.303653	0.396272	0.963051	0.105165	0.157351	0.787969	0.316239	0.0884015	0.703302	0.176149	0.125471	1.05682	0.905203	0.74018	1.07307	0.233208	0.182257	0.9783	0.0270605	0.0749243	0.874927	0.153745	0.22971
	1.0895	0.313853	0.378178	0.949707	0.136321	0.348739	0.991511	0.185699	0.151409	1.14425	0.0532501	0.213588	1.21347	0.204444	0.0539306	0.91988	0.921278	0.515375	1.49387	0.258787	0.0665421	2.34616	0.0486275	0.05637	1.27095	0.166537	0.180374
	1.08702	0.412863	0.821161	0.882812	0.317641	0.252036	0.685894	0.0721164	0.0590522	0.431189	0.0578961	0.253497	0.820618	0.152256	0.335181	1.01323	0.569796	0.783594	0.96934	0.214971	0.166758	1.1944	0.335256	0.147814	1.17174	0.443973	0.298901
	1.0841	0.369887	0.401604	0.827187	0.13273	0.240549	0.911348	0.147431	0.241446	1.05428	0.191821	0.232173	0.929439	0.214025	0.198794	1.08348	0.521371	0.442995	0.999368	0.134016	0.176501	1.00226	0.234001	0.235779	1.12194	0.178161	0.277833
	1.08234	0.292177	0.754408	0.896332	0.192682	0.0707417	0.852018	0.148278	0.0903006	0.534401	0.102528	0.290723	1.05483	0.176914	0.14053	1.09197	0.391328	0.311299	1.07217	0.173628	0.20204	1.12379	0.137982	0.07095	0.789144	0.354568	0.179419
	1.07881	0.228531	0.159327	0.88591	0.249603	0.185288	1.21251	0.504949	0.19009	0.759539	0.173603	0.0967268	1.00463	0.212718	0.264959	0.802558	0.361945	0.163153	0.953937	0.20726	0.426096	0.931433	0.235996	0.0504831	0.955082	0.414776	0.4085
	1.07721	0.436309	0.953006	1.0938	0.193391	0.814756	0.966565	0.19588	0.408564	0.950234	0.22791	0.204576	1.32519	0.110487	0.116435	0.837141	0.431145	0.141617	1.54411	0.230447	0.079468	1.12009	0.224172	0.13188	0.767873	0.335005	0.379954
	1.07672	0.295069	1.1113	1.05841	0.256828	0.478576	1.1773	0.379621	0.20999	0.647516	0.210844	0.27944	1.12645	0.139363	0.139611	1.00888	0.456898	0.582453	0.859698	0.152294	0.230289	0.748581	0.205705	0.55554	0.968225	0.366355	0.104994
	1.07518	0.387117	0.693687	0.984134	0.314584	0.268733	0.990135	0.15178	0.142968	0.965079	0.022553	0.125579	1.3793	0.144081	0.057128	0.809116	0.333361	1.0397	0.925195	0.104945	0.112827	1.08597	0.183428	0.247385	0.688473	0.149323	0.113153
	1.07289	0.27259	0.964251	0.941581	0.24257	0.207953	0.850327	0.1003	0.0566549	0.705412	0.22766	0.263977	1.75402	0.134107	0.102924	1.16458	0.459776	0.39056	0.990316	0.24475	0.424369	0.859389	0.242014	0.092916	1.22113	0.157054	0.150108
	1.07232	0.342666	1.20211	1.25122	0.200519	0.552274	1.08526	0.216042	0.267199	1.61214	0.0930135	0.213777	0.673654	0.207213	0.244579	1.03613	0.448582	0.477937	1.22692	0.226907	0.0396	0.861842	0.201795	0.24651	0.852777	0.579761	0.221521
	1.06612	0.482621	0.896938	1.4199	0.133662	0.342827	0.827125	0.181691	0.389434	1.36164	0.168782	0.0641965	0.71407	0.286873	0.168127	1.12334	0.315062	0.974749	0.993527	0.342824	0.14886	1.09155	0.306065	0.082084	0.787809	0.145807	0.036604
	1.06606	0.417479	0.922705	0.851846	0.132325	0.219436	1.06754	0.238372	0.213097	1.41092	0.262448	0.131091	1.10812	0.213739	0.12922	1.17014	0.421429	0.520532	0.960451	0.345207	0.353866	0.887517	0.433137	0.0735814	1.05242	0.0993015	0.350976
	1.06563	0.358247	0.809137	1.39628	0.32348	0.142048	0.919171	0.211806	0.307807	0.622473	0.276	0.260233	0.8304	0.180507	0.203633	0.906063	0.386514	0.494297	0.800404	0.212261	0.136611	0.67746	0.144309	0.149902	0.945489	0.403602	0.267347
	1.06447	0.411688	1.23813	1.09057	0.320061	0.518899	0.986738	0.207069	0.0774737	0.170515	0.323036	0.0873239	0.653139	0.172092	0.0851959	0.836921	0.458218	0.496678	1.20947	0.186141	0.208217	1.05737	0.138194	0.0724934	0.836205	0.104856	0.277408
	1.06245	0.3854	0.827217	1.50972	0.216249	0.39482	1.09825	0.218208	0.316569	1.37335	0.238633	0.0868789	1.3993	0.0754581	0.25422	0.776123	0.546506	0.495897	0.714615	0.0841711	0.13644	1.00336	0.172099	0.157845	1.09342	0.159862	0.147133
	1.05762	0.338363	1.93731	0.707386	0.139625	0.164606	1.31898	0.196721	0.359863	1.13242	0.205244	0.14414	0.812632	0.110326	0.0662658	0.995184	0.435397	0.605891	1.17016	0.199375	0.217563	0.772083	0.169418	0.207795	1.03688	0.296405	0.295341
	1.05733	0.274898	0.832074	1.24273	0.14565	0.238706	1.0958	0.158413	0.258231	1.18288	0.108902	0.378468	1.05489	0.12496	0.0813707	0.913779	0.751137	0.331713	1.38377	0.26087	0.0997293	0.614414	0.255706	0.201888	1.06656	0.258887	0.0553676
	1.05636	0.264775	0.663081	1.00839	0.410389	0.336266	0.841307	0.313144	0.138865	0.868845	0.0982865	0.145904	1.05287	0.129323	0.220858	1.08277	0.531812	0.835295	0.965577	0.166106	0.3755	0.138734	0.212173	0.267546	0.992499	0.264576	0.275131
	1.04561	0.362942	0.7019	0.850957	0.215673	0.212404	0.971884	0.351699	0.132382	1.18293	0.104525	0.192077	1.00365	0.123785	0.295312	0.993823	0.517092	0.539731	1.00804	0.244247	0.0521505	0.779711	0.356941		1.03503	0.139465	0.0967228
	1.04307	0.344584	1.00261	0.981143	0.299029	0.208851	0.810154	0.300657	0.339019	0.826406	0.22038	0.356088	0.915262	0.109719	0.15037	1.16647	0.549137	0.681867	0.793269	0.170069	0.299418	0.870309	0.159849		0.86344	0.25103	0.0088743
	1.04273	0.345862	1.24872	0.978325	0.137964	0.276485	0.923767	0.168752	0.177224	0.491394	0.182233	0.291813	0.90717	0.192655	0.273781	1.41963	0.587609	0.787386	0.874552	0.140515	0.0464835	0.858734	0.20686		1.12561	0.365688	0.114687
	1.04213	0.156602	1.24833	0.963613	0.40582	0.285848	0.772225	0.233041	0.231275	2.60203	0.0760288	0.118642	0.703502	0.170768	0.25439	0.886702	0.498051	0.671172	1.0464	0.221145	0.769708	1.26497	0.255885		0.87637	0.146085	0.0745842
	1.03944	0.195553	0.963521	0.808431	0.247145	0.547626	1.38136	0.233904	0.381845	0.915433	0.160112	0.129916	1.20163	0.0839557	0.191615	1.12543	0.492548	1.18203	0.0769584	0.196091	0.328544	0.599197	0.276849		0.793576	0.387509	0.101185
	1.03876	0.20135	1.7695	0.872323	0.350039	0.359566	0.712284	0.464397	0.292852	0.876438	0.0946744	0.233791	0.881763	0.156545	0.110929	1.07374	0.615365	0.31477	0.841345	0.28614	0.0889148	1.33478	0.143941		0.793388	0.193773	0.168122
	1.03692	0.402164	0.573357	1.12419	0.173876	0.271838	1.20859	0.171289	0.432081	1.19179	0.0920799	0.121395	0.887628	0.140867	0.0797939	0.778177	0.390022	0.825103	0.745709	0.120831	0.0822148	0.825278	0.212622		1.92014	0.261726	0.0806717
	1.03675	0.366882	1.05585	0.914575	0.512225	0.638255	0.984154	0.187916	0.115452	1.35967	0.416499	0.179199	0.969558	0.133589	0.10404	1.09323	0.533547	0.511458	0.681743	0.163731	0.20191	0.753673	0.275186		0.826434	0.333902	0.188635
	1.03657	0.257174	0.635446	0.811358	0.227941	0.220294	0.761047	0.131313	0.206527	1.08375	0.205004	0.257229	0.903787	0.177662	0.201305	1.28651	0.459304	0.508781	1.06989	0.188237	0.0904961	0.695419	0.128078		0.730536	0.192135	0.19952
	1.03532	0.626169	0.932847	0.698824	0.325398	0.151036	1.67238	0.282551	0.219639	1.17377	0.221647	0.0200346	0.869357	0.165875	0.0749297	1.1165	0.325892	0.898902	1.33222	0.381484	0.0519347	0.778574	0.189664		1.2437	0.368922	0.287328
	1.02942	0.343031	1.49948	0.87897	0.375811	0.515486	1.13495	0.136583	0.106844	0.605353	0.133096	0.183328	0.809788	0.104587	0.0350535	1.06481	0.594039	0.982913	0.963159	0.203181	0.31144	1.74459	0.172153		0.772508	0.179292
	1.02265	0.372203	0.801871	1.29682	0.216448	0.369584	1.02186	0.428351	0.380241	0.577604	0.231944	0.156424	0.772126	0.161329	0.164009	1.42315	0.49004	0.600818	1.01262	0.274738	0.0840889	0.901139	0.222799		1.24335	0.264797
	1.02253	0.393298	1.34474	1.13788	0.173789	0.282436	0.767454	0.329544	0.13628	1.43219	0.230978	0.406351	1.22476	0.273786	0.0742776	1.20333	0.511769	0.0843813	1.0954	0.162838	0.392057	0.907798	0.135742		0.956526	0.403678
	1.02124	0.266568	0.625485	1.11695	0.179436	0.344748	0.844953	0.106061	0.136058	0.648234	0.418366	0.078493	0.923775	0.0144151	0.147983	1.47216	0.341615	0.672254	1.0232	0.17487	0.0621232	1.35698	0.229882		0.944889	0.278846
	1.02094	0.219593	1.16449	0.971602	0.198528	0.194689	0.859562	0.226817	0.36738	0.354884	0.250592	0.167944	1.51572	0.154396	0.182638	1.27898	0.520136	0.729022	0.82342	0.141625	0.449988	1.02072	0.178888		1.11121	0.2267
	1.01511	0.392826	0.377857	0.963071	0.20734	0.47846	0.709957	0.1928	0.245472	0.484474	0.327365	0.105989	0.840308	0.195503	0.117998	0.873286	0.421704	1.60778	0.88521	0.131759	0.133171	0.626349	0.28884		0.755872	0.252186
	1.01451	0.355632	1.24152	0.90274	0.165622	0.614612	0.810521	0.365961	0.301159	0.682113	0.0904984	0.178189	0.873538	0.135941	0.143469	1.27613	0.530844	1.44596	0.999854	0.206287	0.191303	1.61031	0.137824		0.622732	0.252048
	1.01402	0.312589	0.961043	0.759357	0.143112	0.329362	0.672033	0.0551195	0.396882	0.878366	0.102458	0.297562	0.973462	0.161988	0.131661	1.23229	0.588022	0.678054	0.783912	0.132192	0.364469	0.814739	0.228301		1.88656	0.317271
	1.01391	0.483601	0.233422	0.522067	0.27466	0.386408	0.738158	0.201679	0.265291	0.61819	0.0259232	0.196428	1.03615	0.243332	0.31279	1.18589	0.453845	0.293605	0.943831	0.135325	0.124068	1.21545	0.165991		0.786413	0.149677
	1.01385	0.399434	0.694102	0.898551	0.18767	0.269644	0.87064	0.26068	0.0860435	0.585617	0.146833	0.128848	0.883657	0.107773	0.043582	0.739902	0.409702	0.396809	0.857022	0.233232	0.519678	0.635511	0.0902755		0.743899	0.1828
	1.01112	0.400344	0.783342	0.765585	0.210578	0.894857	0.990069	0.237262	0.237804	1.48093	0.191934	0.444975	1.03657	0.225656	0.157126	0.798925	0.296617	0.753273	0.882515	0.300366	0.325065	0.726307	0.176006		1.01935	0.3428
	1.01085	0.404683	0.669358	0.927692	0.192868	0.179589	0.834552	0.214021	0.495659	0.62096	0.10411	0.118903	1.12507	0.0884796	0.131757	1.12055	0.537727	0.345707	0.997817	0.137364	0.170075	0.716106	0.230117		0.700139	0.331939
	1.01004	0.28577	1.03515	0.75505	0.356015	0.464489	0.80905	0.326393	0.28291	0.559294	0.297996	0.182223	0.812423	0.223859	0.0842527	0.908629	0.597985	1.40943	1.0211	0.174252	0.0447539	1.12889	0.327396		1.09689	0.541303
	1.01002	0.215288	0.430348	1.17114	0.258602	0.338054	0.728351	0.345613	0.214787	0.871986	0.33631	0.192207	0.917056	0.18911	0.194779	0.687308	0.442117	0.750596	1.39403	0.200182	0.159139	1.09342	0.142757		1.16758	0.234435
	1.00956	0.284847	1.40216	0.809223	0.208482	0.382889	0.761643	0.343882	0.0936253	0.785007	0.216229	0.208114	1.0611	0.142963	0.0642787	0.819203	0.678202	0.556558	1.06009	0.143195	0.055609	0.801577	0.194282		0.916497	0.16939
	1.00934	0.277243	0.601708	1.01017	0.24307	0.370114	1.07239	0.10146	0.133435	1.00882	0.0513684	0.253851	0.710971	0.162488	0.0320634	1.02172	0.674375	0.779281	0.848524	0.210766	0.277554	0.662548	0.160837		1.11405	0.202839
	1.00931	0.286932	0.88776	1.14842	0.202989	0.278399	1.1654	0.187509	0.283616	1.08739	0.281539	0.295449	1.22518	0.15443	0.0913831	0.729478	0.482188	0.503693	1.15769	0.202426	0.135283	1.37145	0.331022		0.824759	0.221123
	1.00908	0.377733	1.51612	1.14051	0.227558	0.488241	0.993171	0.286273	0.212895	0.894444	0.323668	0.115373	1.21497	0.13943	0.460287	0.904685	0.517391	0.867174	1.0492	0.342417	0.181509	1.05279	0.313316		1.16228	0.200426
	1.00786	0.341885	0.865637	0.765229	0.375973	0.143937	1.35356	0.188259	0.181565	0.777184	0.0736075	0.19267	1.09026	0.171346	0.19012	1.20243	0.648177	0.343118	1.02057	0.19703	0.335336	0.69836	0.181578		0.817387	0.232595
	1.00757	0.325733	0.847261	0.863043	0.175202	0.266673	0.986547	0.141222	0.173596	0.899723	0.532267	0.0606596	1.18967	0.143277	0.0509514	1.07487	0.46267	0.426387	1.00183	0.235746	0.137845	1.10351	0.162228		0.903533	0.156805
	1.00727	0.145143	1.02213	0.806856	0.189332	0.528082	0.54677	0.280406	0.063333	0.532592	0.326929	0.170795	0.922096	0.327277	0.0241964	0.981788	0.492631	0.827627	0.902227	0.175225	0.114264	0.751551	0.284978		0.869444	0.613332
	1.00495	0.399454	0.841721	0.876917	0.142898	0.410457	0.98724	0.156196	0.372227	1.18447	0.206926	0.14122	0.765715	0.194591	0.212093	1.06901	0.55333	1.34608	1.21992	0.205647	0.104487	0.952063	0.17774		0.983209	0.194304
	1.00475	0.265641	0.708827	1.06666	0.292943	0.141655	0.838044	0.295307	0.195181	0.670422	0.223824	0.0779089	1.15843	0.123555		0.945889	0.582277	0.576086	0.803586	0.261978	0.0356281	2.1868	0.178274		0.701239	0.250528
	1.00469	0.304161		0.630662	0.223711	0.198294	1.01391	0.394844	0.222423	0.771007	0.230541	0.426951	1.16377	0.270775		0.917346	0.39124	0.607585	1.40024	0.29079	0.131171	0.88541	0.214249		1.18752	0.160821
	1.0042	0.23106		0.796233	0.33117	0.576349	1.00283	0.172753	0.348713	0.823276	0.234152	0.226116	0.729146	0.102967		1.08261	0.493694	1.11969	0.978849	0.28607	0.369433	0.987827	0.15732		1.10469	0.348485
	1.00392	0.566469		1.03133	0.384729	0.417877	0.826971	0.247667	0.237815	1.03357	0.177732	0.135933	0.942169	0.123821		0.625262	0.637792	0.87843	1.00898	0.166589	0.482938	0.732659	0.150773		1.10688	0.115638
	1.00369	0.251199		1.26334	0.244674	0.438962	0.756963	0.266788	0.165787	0.92545	0.218831	0.0784557	0.858615	0.0934218		1.16389	0.622686	0.557575	1.03495	0.163413	0.0965651	0.960189	0.119706		0.862132	0.167983
	1.00328	0.302557		0.983985	0.308153	0.162838	1.44255	0.324332	0.206191	0.546721	0.271224	0.245122	1.06858	0.131767		1.08454	0.5031	0.839972	1.09879	0.245409	0.222457	0.679699	0.291082		0.888526	0.104241
	1.00295	0.284536		0.970569	0.175644	0.282997	0.766504	0.0645018	0.102468	0.540924	0.468594	0.0675037	1.30973	0.0972197		1.06347	0.544343	0.623694	0.85919	0.224608	0.185704	0.622463	0.258166		0.902328	0.105168
	1.0025	0.300698		0.934111	0.158512	0.577268	0.922809	0.218414	0.229115	1.40353	0.105439	0.0795899	1.40677	0.196897		1.13636	0.648228	0.914981	1.1175	0.133403	0.0778123	0.601743	0.405501		1.07502	0.190532
	0.999425	0.332875		1.06427	0.247765	0.348946	1.16642	0.20832	0.122176	0.588098	0.10193	0.158847	0.913507	0.087826		1.22071	0.606443	0.912422	0.793151	0.171266	0.258537	1.09407	0.36413		0.752949	0.215737
	0.998657	0.506767		1.17227	0.158142	0.352869	0.701229	0.256217	0.313597	1.12795	0.207045	0.240023	0.891161	0.206601		1.16512	0.488656	0.495087	1.162	0.221534	0.186073	0.777706	0.328862		0.753479	0.226396
	0.997933	0.323763		0.902317	0.181723	0.28927	0.74876	0.357478	0.140377	0.610641	0.292171	0.229728	1.18658	0.164405		0.74872	0.294991	0.823416	1.04693	0.0713038	0.393189	1.50817	0.106584		1.00451	0.306368
	0.995253	0.33227		1.01112	0.237955	0.324979	0.904914	0.0547772	0.16678	0.536691	0.125814	0.602334	1.26344	0.130942		1.22649	0.414371	0.388903	0.95642	0.214714	0.130069	0.858661	0.272285		1.3371	0.413954
	0.994951	0.436023		1.1511	0.196983	0.71822	1.74986	0.323174	0.154591	1.11492	0.0595659	0.32918	0.90714	0.093798		1.17004	0.338985	0.771532	0.856863	0.295486	0.312245	2.02494	0.252591		0.683511	0.48453
	0.993206	0.425047		0.867438	0.175237	0.379869	0.863133	0.0977691	0.250075	0.703621	0.0810461	0.187007	1.12757	0.129957		1.18764	0.304157	0.973435	1.04455	0.112039	0.133064	1.47792	0.169402		1.13998	0.265916
	0.992952	0.26368		1.01896	0.296642	0.280442	1.17657	0.306401	0.340394	0.844148	0.0169653	0.136998	0.613132	0.192125		0.970198	0.241894	0.688337	1.12862	0.213183	0.0852761	1.03082	0.171467		0.773768	0.167431
	0.988626	0.822315		1.17129	0.200542	0.206763	0.952812	0.24324	0.122634	1.14286	0.227655	0.183086	0.826241	0.114418		1.03255	0.531615	0.584224	0.736118	0.171922	0.0799102	1.42878	0.221874		1.42752	0.408883
	0.987432	0.319736		1.23333	0.197969	0.230056	1.12411	0.145726	0.340182	1.38054	0.0305531	0.123836	0.788103	0.120432		0.904267	0.403147	0.327144	0.889038	0.223607	0.278695	1.15839	0.222151		1.46581	0.280848
	0.986549	0.210898		0.953582	0.494297	0.275206	1.09384	0.182876	0.270791	1.45971	0.0378243	0.142702	0.981582	0.281821		1.04241	0.412768	0.461223	1.18636	0.231427	0.350948	0.983013	0.10089		1.11976	0.257485
	0.984339	0.433745		1.14825	0.517103	0.445676	0.936176	0.27621	0.174764	1.63428	0.148587	0.194736	1.2144	0.148789		0.73423	0.402224	0.518619	1.08503	0.206593	0.0617827	2.04025	0.0950223		1.40875	0.296729
	0.982657	0.379226		0.899388	0.127532	0.508683	0.754959	0.231837	0.433643	0.926975	0.230468	0.115979	0.989853	0.209977		0.866441	0.312984	0.526312	0.863045	0.264477	0.34128	0.891659	0.175799		1.1515	0.267815
	0.982629	0.278298		1.16151	0.438877	0.322039	0.688858	0.263343	0.107408	1.15125	0.13843	0.332828	0.718618	0.122825		1.07157	0.180572	1.11665	1.07386	0.215771	0.241641	0.97151	0.0543299		0.816269	0.223709
	0.981068	0.312171		0.572263	0.268264	0.321764	1.03347	0.26343	0.289	0.516363	0.203634	0.496914	0.98571	0.177579		1.08496	0.45532	0.955527	1.21283	0.24713	0.443757	0.700168	0.175714		0.957582	0.177724
	0.98098	0.368686		0.952746	0.246948	0.533966	1.10457	0.152171	0.18937	0.95212	0.152123	0.159525	0.815813	0.0953067		0.938851	0.33598	0.633956	0.845934	0.22718	0.021045	1.42803	0.125184		1.02457	0.218889
	0.980662	0.27537		1.04895	0.271566	0.613719	1.03667	0.317613	0.284706	0.936775	0.112009	0.133248	1.52423	0.15686		0.852989	0.381633	0.918588	0.966713	0.248457	0.278144	1.13904	0.252814		1.32509	0.14724
	0.977693	0.574472		0.997201	0.278818	0.295854	0.781747	0.239917	0.130906	0.806742	0.193678	0.177154	0.968022	0.195169		0.880217	0.568334	0.621633	0.218248	0.182364	0.286197	0.923095	0.2147		0.231453	0.255823
	0.975659	0.428266		0.929278	0.37371	0.24271	1.01244	0.207406	0.262401	1.26057	0.172261	0.540877	0.852044	0.225717		0.941936	0.442641	0.979911	0.95641	0.144623	0.319113	1.01073	0.363633		1.17589	0.0669121
	0.972692	0.253366		0.961516	0.210366	0.273268	0.984537	0.274586	0.394642	0.886415	4.77303e-05	0.102237	1.14029	0.10974		0.858611	0.325885	0.912854	1.31041	0.132307	0.223456	0.961217	0.231407		1.04031	0.103009
	0.971449	0.44265		1.16791	0.188752	0.359635	1.25217	0.218122	0.340469	1.1953	0.187333	0.304791	1.23597	0.1469		0.954571	0.363862	0.788204	1.26757	0.254855	0.0300864	1.84595	0.313964		0.939076	0.236773
	0.970833	0.299493		0.851016	0.240154	0.217733	0.772804	0.276319	0.232169	0.71914	0.415507	0.339438	1.3171	0.119947		1.1848	0.284942	0.394902	1.15154	0.185648	0.275649	0.902827	0.256937		0.833502	0.255449
	0.970747	0.373553		1.23317	0.200271	0.23998	1.2114	0.399573	0.315473	1.26244	0.145929	0.177609	1.19143	0.177209		0.975211	0.331577	0.800602	0.974472	0.241251	0.343056	1.41505	0.15192		0.972821	0.18846
	0.967484	0.277731		0.99168	0.214317	0.204947	0.605077	0.285646	0.168556	0.572182	0.297443	0.0930564	1.16905	0.213847		0.9129	0.393602	0.911688	1.30906	0.204338	0.444821	1.40661	0.323915		1.38692	0.275098
	0.96718	0.460249		1.46225	0.194595	0.23351	1.06549	0.157871	0.389265	1.68522	0.243261	0.128213	0.730955	0.103808		1.05363	0.394817	0.668813	1.22719	0.182996	0.193687	0.859024	0.141301		1.20014	0.257215
	0.966568	0.59318		1.19343	0.143205	0.336679	1.21353	0.210054	0.239077	1.26164	0.341153	0.036284	1.08399	0.196311		0.909002	0.432769	0.79522	1.3226	0.255686	0.149475	1.39705	0.271239		0.520868	0.207102
	0.964709	0.402449		1.04246	0.148499	0.329419	0.996313	0.15289	0.195245	0.752924	0.561775	0.115561	0.681427	0.16197		0.960225	0.624496	0.555215	0.972067	0.210901	0.257981	0.53037	0.247993		1.00977	0.116107
	0.963536	0.305597		0.821585	0.205214		1.03686	0.400738	0.532622	0.749574	0.00884791	0.0965706	1.26869	0.233222		0.951913	0.217978	0.815632	0.950439	0.176432	0.106056	0.980013	0.298146		1.17452	0.119989
	0.962542	0.282335		0.929796	0.25761		0.963539	0.334194	0.389456	0.819681	0.138437	0.0707113	0.783705	0.126673		1.14321	0.0322054	0.51092	1.0503	0.195933	0.379958	0.726922	0.219437		1.23797	0.205658
	0.960053	0.446416		1.19053	0.227807		0.708518	0.247707	0.1534	1.48614	0.411728	0.480747	0.755668	0.126387		0.880954	0.236371	0.419456	0.790823	0.246318	0.137479	0.795036	0.200978		0.744886	0.16092
	0.959839	0.470818		0.953881	0.171547		0.956877	0.19275		1.91163	0.318578	0.419016	0.820738	0.110093		0.855446	0.378031	0.97851	0.842207	0.300364	0.314854	0.835053	0.167817		1.36779	0.112246
	0.959536	0.365743		0.754911	0.348458		0.734071	0.235292		0.702303	0.18297		1.10934	0.171473		1.03905	0.356751	0.76085	1.13641	0.0845994	0.37421	0.578484	0.181358		0.769984	0.199071
	0.958069	0.569485		0.729304	0.269088		1.03357	0.243409		1.70194	0.0124956		0.799579	0.218859		0.900349	0.323347	0.338481	0.904841	0.251019	0.225372	1.775	0.416522		1.77877	0.240643
	0.956267	0.338239		0.887354	0.183182		0.660272	0.247676		0.821554	0.147363		1.23644	0.133536		1.02125	0.289089	0.759786	1.02386	0.218595	0.0940244	1.255	0.189412		0.87905	0.164167
	0.955499	0.463031		1.03071	0.156471		1.11419	0.234745		1.07065	0.145319		0.665116	0.116033		0.859884	0.309837	0.463227	0.912682	0.18577	0.34635	0.773935	0.440205		0.910217	0.177387
	0.954359	0.268633		1.00073	0.166624		1.14945	0.231572		0.769015	0.0984774		1.00505	0.173423		0.830286	0.371303	0.643553	0.851881	0.241804	0.251107	0.643613	0.109999		1.6762	0.151011
	0.953799	0.393769		0.700538	0.171434		1.03819	0.244667		1.09986	0.228238		1.18067	0.209948		1.18814	0.356034	0.552617	0.856332	0.0938735	0.0635517	0.737523	0.34822		0.828853	0.123293
	0.953044	0.368763		0.528067	0.22517		0.610824	0.31791		0.705562	0.32797		0.732673	0.139578		1.01348	0.369404		1.09265	0.160722	0.244275	1.09833	0.267167		1.17523	0.25875
	0.952519	0.375027		1.27817	0.193351		1.1943	0.170193		1.22215	0.195353		0.993057	0.226722		0.889437	0.340926		1.08726	0.149776	0.0634286	0.710894	0.236876		0.829789	0.260738
	0.950439	0.486966		1.0094	0.20761		1.08548	0.264114		1.39499	0.290364		0.857419	0.13034		0.928357	0.342632		1.25208	0.224513	0.163995	0.894748	0.232742		1.01875	0.140207
	0.949856	0.503351		0.914984	0.134212		1.52725	0.225855		1.35274	0.115539		0.79691	0.126778		1.01635	0.356119		0.853628	0.117886	0.540635	0.7092	0.116542		1.03472	0.262002
	0.949089	0.273803		0.944751	0.238181		1.08798	0.30232		1.11119	0.213066		0.653021	0.17287		1.0753	0.303944		0.97871	0.194753	0.237894	0.793219	0.343849		1.05088	0.491937
	0.946569	0.263		0.873051	0.177446		0.812192	0.23032		0.662057	0.0183802		1.44646	0.103686		1.12956	0.287035		0.995829	0.140642	0.486025	1.05859	0.473202		0.836691	0.238968
	0.945235	0.251267		0.960932	0.21122		0.755888	0.302708		0.864848	0.297293		0.722126	0.165189		0.957589	0.390649		0.768214	0.191186	0.229032	1.47457	0.160797		0.631402	0.168163
	0.943747	0.491221		0.684374	0.180031		1.27471	0.180078		1.40359	0.0758079		0.827048	0.142656		1.03756	0.352182		0.954364	0.250898	0.107525	1.12268	0.253382		0.802279	0.0740695
	0.943263	0.260201		0.937473	0.255142		0.836408	0.1204		0.82333	0.1054		0.587718	0.172833		1.05372	0.379018		0.670206	0.192222	0.402559	1.74479	0.30371		0.87093	0.191994
	0.943192	0.250243		0.939738	0.214596		0.917381	0.0121098		0.833068	0.273641		0.762863	0.141377		1.13176	0.270208		1.32131	0.190973	0.228604	0.922789	0.168435		0.883327	0.169183
	0.942915	0.306924		0.964622	0.245214		1.4299	0.306977		1.06497	0.104171		0.892337	0.074789		0.905958	0.557954		0.918286	0.246131	0.0777196	0.920169	0.231334		1.27363	0.354229
	0.942179	0.220221		0.691838	0.48543		1.15673	0.106086		1.50257	0.053064		1.33242	0.0989654		0.777116	0.308115		0.964767	0.21307	0.240959	1.28265	0.671621		1.06202	0.206993
	0.941537	0.34775		0.942424	0.295436		0.943386	0.233215		0.976846	0.180008		0.824009	0.253694		1.04744	0.362894		0.978904	0.0984648	0.0760028	1.27058	0.258919		1.48845	0.160347
	0.939705	0.32546		0.921058	0.221949		1.10129	0.10157		0.610177	0.230054		1.14454	0.128928		0.92952	0.339901		1.56196	0.298138	0.536726	0.602831	0.113702		0.957257	0.519031
	0.939096	0.393546		0.684358	0.493891		1.31203	0.223548		1.42191	0.190751		0.905528	0.160957		1.13093	0.251069		1.14257	0.16694	0.311226	0.736167	0.313156		0.760119	0.210733
	0.936609	0.256831		1.27567	0.249634		1.15104	0.212985		1.1829	0.2362		0.920028	0.0956438		0.844948	0.610797		0.864011	0.182345	0.546766	0.705949	0.191867		1.04337	0.123376
	0.935906	0.451684		1.01964	0.0963283		1.07202	0.172675		1.08897	0.151929		0.956912	0.134147		0.84108	0.270526		0.852723	0.284755	0.283849	1.11029	0.135599		1.00501	0.143963
	0.935896	0.299894		1.04584	0.247365		1.09116	0.0394719		0.966247	0.302971		1.06593	0.150448		0.921597	0.380503		0.938884	0.219357	0.0491091	0.941588	0.354261		0.981942	0.227214
	0.934461	0.358937		0.883762	0.180041		0.878363	0.139923		1.24976	0.103074		0.917296	0.171848		0.845805	0.406594		1.11691	0.298055	0.145375	0.70605	0.28385		1.08987	0.136467
	0.934448	0.183063		0.675614	0.501641		0.814796	0.164436		1.06574	0.0308759		0.84629	0.236347		0.932525	0.327728		0.974222	0.174162	0.0815715	0.934831	0.141756		0.943065	0.241485
	0.934348	0.352756		1.0557	0.204885		1.12189	0.291516		0.445005	0.135121		1.37349	0.154129		0.945577	0.622466		0.862406	0.20034	0.193844	1.44469	0.203776		1.46763	0.174365
	0.933634	0.596369		0.902368	0.137649		0.878799	0.242331		1.16659	0.160291		0.926766	0.184622		0.865321	0.532584		1.06062	0.248779	0.128796	0.945484	0.171375		0.860943	0.179237
	0.929563	0.282037		1.51825	0.180984		1.14936	0.394206		0.620238	0.273833		1.06867	0.174451		0.926095	0.383582		0.959063	0.127938	0.100232	1.31081	0.174554		0.911869	0.175963
	0.927822	0.267973		0.843181	0.209193		0.91225	0.237236		1.1809	0.189877		0.950701	0.236918		0.896167	0.234409		1.04507	0.25475	0.220595	0.983525	0.456711		1.28729	0.191285
	0.923619	0.45224		1.38788	0.341045		0.92207	0.265529		0.679777	0.183941		0.756509	0.17872		0.768588	0.329241		0.827002	0.184346	0.319879	1.00358	0.239154		0.864373	0.23964
	0.917825	0.500886		1.27705	0.191631		0.866007	0.168297		1.20639	0.118148		1.02672	0.194126		0.987649	0.462009		1.31499	0.177339	0.110624	1.00165	0.179538		1.3962	0.299368
	0.916097	0.315779		1.36582	0.167823		1.43513	0.202503		1.03214	0.181632		1.02585	0.179281		0.935208	0.277202		1.02461	0.176428	0.241119	1.00464	0.25803		0.598833	0.184146
	0.914031	0.449184		0.70567	0.177237		0.912192	0.115205		0.65431	0.224565		0.937468	0.182244		0.720958	0.276654		1.06147	0.158377	0.0772343	0.903019	0.228877		1.11063	0.426097
	0.910325	0.355448		1.0951	0.197431		1.2799	0.234195		1.32777	0.232949		1.02713	0.152772		0.7852	0.305478		1.13605	0.305478	0.503189	0.984416	0.220991		1.43099	0.465894
	0.90982	0.329437		1.20276	0.235592		1.14454	0.392157		0.743406	0.338302		0.953173	0.171211		1.01721	0.313424		0.981492	0.163205	0.448855	0.954438	0.217232		1.01481	0.0332206
	0.90469	0.496227		0.968186	0.204839		0.856995	0.203629		1.24204	0.136391		1.202	0.131639		0.841111	0.409851		0.780171	0.297742	0.328145	0.899695	0.279029		1.10795	0.276797
	0.904098	0.372171		0.795342	0.195539		0.97189	0.225886		0.877445	0.203832		0.76048	0.0956235		0.851519	0.377415		0.938653	0.248114	0.394079	1.05089	0.370157		0.690223	0.161922
	0.902786	0.338074		0.934266	0.254976		1.05153	0.335513		0.541319	0.217692		1.07229	0.197499		0.746239	0.344451		0.970857	0.11071	0.229093	0.965916	0.297899		0.759746	0.417224
	0.901071	0.438756		0.897555	0.146183		1.24682	0.199001		0.861603	0.360436		1.06764	0.160019		0.539971	0.38437		1.08594	0.119226	0.145408	1.55888	0.139097		0.904687	0.213693
	0.899673	0.321137		0.635168	0.226556		1.3029	0.278115		0.764595	0.127795		0.983494	0.0940494		0.907501	0.278118		0.888905	0.263655	0.185098	1.18043	0.196659		0.808063	0.436864
	0.895875	0.387215		0.937964	0.182318		1.07953	0.343353		1.09334	0.133214		0.675313	0.134832		0.776682	0.387689		1.3935	0.21866	0.27085	0.967219	0.29363		1.09893	0.603343
	0.895013	0.369707		1.21671	0.301706		0.81435	0.153131		1.01545	0.233199		1.16845	0.153605		0.913937	0.31438		0.721805	0.251247	0.28107	0.768266	0.134466		0.799376	0.0780684
	0.89483	0.577068		1.27539	0.161463		0.959619	0.256092		1.52285	0.270752		0.978524	0.150381		0.995924	0.584544		0.894879	0.237894	0.123397	1.06553	0.136022		0.65886	0.283959
	0.89444	0.317342		0.749116	0.0924546		1.08945	0.111388		1.03732	0.25819		1.01414	0.158428		0.651944	0.338743		0.805926	0.290898	0.15765	1.05757	0.0770802		1.02216	0.263385
	0.894084	0.231744		1.2701	0.192967		0.857056	0.0237695		0.59868	0.16157		1.65212	0.177529		0.943093	0.379685		1.02521	0.232863	0.405303	1.20224	0.156371		0.7553	0.318145
	0.893971	0.432706		0.763746	0.172231		1.21142	0.404356		1.37477	0.290724		0.508375	0.163199		0.705375	0.393663		1.27837	0.152548	0.566815	0.998939	0.238248		0.994128	0.301716
	0.892173	0.444981		1.21975	0.184889		1.23191	0.227447		1.58581	0.0956589		0.909044	0.134348		1.01903	0.493976		0.928621	0.142306	0.0227604	1.051	0.190247		0.509369	0.289829
	0.891999	0.333363		0.801925	0.246834		0.986873	0.199435		1.26399	0.0452872		0.873219	0.17339		0.694144	0.243111		1.34297	0.209843	0.381736	1.01897	0.130334		1.05087	0.206969
	0.891599	0.391041		1.23402	0.207849		0.2629	0.352927		1.17937	0.342104		1.17135	0.190149		0.915122	0.437187		1.0282	0.501643	0.283531	0.758978	0.280952		1.13463
	0.889858	0.270118		0.906946	0.181406		0.645195	0.187401		1.06606	0.0555185		0.762785	0.14419		0.789366	0.569571		0.933405	0.207029	0.421668	1.37703	0.184756		0.831395
	0.887984	0.463136		0.982489	0.154656		0.884237	0.200186		1.5296	0.250548		0.945242	0.112561		0.80801	0.639344		0.835537	0.171986	0.0257778	0.802424	0.103822		0.794615
	0.887402	0.278356		0.889003	0.294754		0.811415	0.116601		1.05569	0.179734		0.718417	0.220509		0.681981	0.354358		1.02221	0.17238	0.0763999	1.0326	0.0417213		0.689827
	0.885691	0.470016		1.27078	0.125633		1.11358	0.21782		1.16862	0.0208177		1.0614	0.144145		0.624621	0.248636		0.851281	0.180035	0.284131	1.27016	0.164579		1.77761
	0.881147	0.369053		0.792105	0.277898		1.00969	0.224469		1.31827	0.0153845		0.768006	0.113888		0.941288	0.521688		1.14556	0.160544	0.556288	2.58049	0.211164		1.0941
	0.881043	0.212869		0.931168	0.294824		1.23169	0.497386		0.871055	0.184948		0.900624	0.182248		0.856586	0.240051		0.864192	0.223276	0.265098	0.971435	0.182564		1.09959
	0.881014	0.457569		1.05138	0.14992		0.747268	0.188831		1.0196	0.128095		1.23382	0.135183		0.922363	0.325315		0.886401	0.169748	0.369798				0.954499
	0.880602	0.40352		1.09071	0.164395		1.02124	0.208578		1.31169	0.372438		0.832853	0.178339		0.941878	0.662858		0.928717	0.122771	0.147749				0.857214
	0.878561	0.259794		1.06222	0.289259		0.933445	0.133018		0.891883	0.301898		0.986734	0.149032		0.747926	0.352741		0.838418	0.209617	0.00281399				1.08931
	0.877905	0.527666		0.876786	0.179866		1.11005	0.202195		0.916223	0.223891		1.09508	0.0950892		0.950059	0.595006		1.02857	0.287267	0.440215				0.893135
	0.87675	0.478989		0.906584	0.217968		1.02254	0.209508		1.20989	0.205055		0.901468	0.153219		0.714157	0.617735		1.25074	0.20192	0.080052				0.863278
	0.872402	0.33218		1.00446	0.170114		0.983593	0.332187		0.964366	0.0236969		0.930538	0.153005		0.917341	0.351234		1.2089	0.217911	0.258022				0.89138
	0.870659	0.185497		1.38907	0.238188		1.49636	0.298173		0.658383	0.0126251		1.20102	0.23041		0.854537	0.247312		1.02075	0.15421	0.123162				1.05578
	0.869831	0.171723		0.835851	0.369213		0.70624	0.261247		0.691447	0.231406		0.974669	0.107533		0.838492	0.251948		1.40141	0.100322	0.385449				1.06252
	0.868878	0.21682		0.833653	0.281276		0.829608	0.281273		0.630241	0.0629159		1.06519	0.167631		0.948333	0.333621		0.892673	0.141066	0.118583				1.26682
	0.868769	0.439547		1.12703	0.148202		1.27821	0.203769		1.17334	0.250386		1.17692	0.0623405		0.86546	0.477571		0.0310822	0.11921	0.213865				0.891451
	0.866501	0.40994		0.775143	0.21887		1.2383	0.15102		1.4047	0.319346		0.911715	0.1567		0.886375	0.255371		1.20891	0.155753	0.15514				0.855241
	0.86648	0.70252		1.04526	0.255299		1.14587	0.198132		1.1807	0.272476		1.09528	0.213444		0.912504	0.380381		0.907164	0.293203	0.173117				0.693306
	0.86639	0.23012		0.839346	0.347288		0.801517	0.189187		1.51271			1.33491	0.142174		1.04163	0.378407		0.635264	0.184362	0.511468				0.680867
	0.863795	0.209037		1.22071	0.171663		1.04283	0.172006		1.79274			1.1382	0.150887		1.06219	0.282376		1.0866	0.174585	0.0835195				0.940133
	0.863733	0.476694		0.822033	0.338357		0.736773	0.222741		0.490044			1.3717	0.18552		1.17094	0.565359		1.0346	0.143706	0.332155				1.9623
	0.860355	0.491298		0.868726	0.193801		1.21263	0.21851		1.04005			1.2788	0.152936		1.44273	0.332911		0.708089	0.289063	0.319212				1.10846
	0.859882	0.523722		0.911232	0.251386		1.26973	0.155343		0.691547			0.665488	0.23673		1.10543	0.449898		0.977069	0.134066	0.0805723				0.635623
	0.859433	0.371904		0.986898	0.532894		0.541876	0.345229		0.758714			1.07714	0.158195		0.962042	0.399729		1.03043	0.176401	0.42554				0.867559
	0.859183	0.275408		1.17217	0.230277		1.29021	0.220478		1.20094			0.799099	0.184962		1.11657	0.374347		1.23627	0.173325	0.389726				1.45507
	0.858588	0.381063		0.990961	0.187058		0.709855	0.116269		0.502642			0.985746	0.191684		0.972822	0.19787		0.834431	0.263676	0.225117				1.06847
	0.855701	0.353037		1.1118	0.173237		0.931476	0.188166		1.24827			1.15218	0.0791763		1.35231	0.271453		1.01799	0.213849	0.248371				0.899299
	0.851151	0.379846		0.817904	0.333645		0.871063	0.213057		1.20339			1.08515	0.194131		1.40076	0.392196		1.00164	0.272855					0.874896
	0.850078	0.471801		0.953905	0.285732		1.04063	0.145678		0.614198			0.857359	0.150026		0.826484	0.351274		0.312028	0.20565					0.756242
	0.848883	0.273758		1.06883	0.146519		0.837773	0.279761		0.76582			0.832915	0.0849593		1.31167	0.241571		1.15525	0.103211
	0.845589	0.241103		0.931235	0.18154		0.859849	0.20597		0.680828			0.844544	0.14027		1.08846	0.265635		0.910863	0.232516
	0.845189	0.285388		1.03307	0.317742		0.789373	0.196071		0.387744			0.938775	0.0859201		1.3031	0.3544		0.923435	0.165387
	0.843822	0.575577		0.779558	0.620169		0.971805	0.374454		1.81691			1.70926	0.158747		0.796183	0.3714		0.801576	0.301211
	0.838589	0.414701		0.99137	0.224246		0.798378	0.272931		1.52847			0.751517	0.179617		1.2376	0.316362		1.39962	0.209216
	0.83699	0.422094		1.00421	0.433333		0.95514	0.193727		1.41326			1.13099	0.342448		1.18546	0.479802		1.13943	0.178804
	0.83559	0.391719		0.863434	0.384075		1.05538	0.384018		1.07349			1.53693	0.173302		1.10386	0.435295		0.7767	0.112293
	0.832783	0.37308		1.46551	0.179797		0.940216	0.28527		0.994933			0.717556	0.176569		1.04195	0.609114		1.48886	0.123116
	0.83208	0.322467		1.34301	0.211035		1.09341	0.317698		1.91525			1.06428	0.0924909		1.06483	0.399721		1.30369	0.365455
	0.831916	0.28243		0.770384	0.238909		1.22856	0.278892		1.18613			1.04411	0.149666		1.32233	0.583865		0.981399	0.414315
	0.83025	0.385337		0.595517	0.399813		1.18933	0.146328		1.44771			0.786523	0.152204		1.36796	0.468563		0.947382	0.18444
	0.829315	0.295801		0.898999	0.284225		0.843042	0.300558		0.946021			1.01121	0.131335		1.13367	0.676303		0.779388	0.174679
	0.824505	0.368094		1.18253	0.220231		0.938501	0.170622		1.28906			0.752633	0.140816		0.862951	0.412069		0.808932	0.190677
	0.823644	0.41177		0.97246	0.205482		1.26773	0.238275		1.37192			1.17695	0.108692		1.28558	0.47054		0.938544	0.145574
	0.822061	0.307136		0.769066	0.230663		0.75575	0.413047		0.819528			1.45675	0.144284		0.892862	0.438881		1.02779	0.211132
	0.820814	0.358921		1.02656	0.192474		1.07123	0.149824		1.40006			1.58235	0.142082		1.13124	0.628058		1.10015	0.282374
	0.814757	0.275156		1.0289	0.190934		0.769858	0.318994		0.83428			1.12939	0.151562		1.18146	0.379762		0.737674	0.107981
	0.811427	0.366905		0.781912	0.200176		1.00538	0.158719		1.10851			1.04227	0.149067		1.36005	0.418843		1.3003	0.271708
	0.809199	0.264601		1.2767	0.206123		1.18542	0.305668		1.19661			1.92338	0.157191		0.987055	0.503632		0.938467	0.221259
	0.807746	0.330692		0.846144	0.432641		0.762577	0.21274		0.435348				0.226686		1.2331	0.359502		1.11591	0.1659
	0.804017	0.327317		1.13029	0.229446		1.64503	0.136772		1.2755				0.194604		1.14426	0.467921		0.987384	0.132141
	0.803755	0.455388		0.918268	0.233643		1.03919	0.270318		0.699989				0.222964		1.29696	0.41602		1.1172	0.197358
	0.802402	0.30395		1.18037	0.196285		1.2731	0.271584		1.31415				0.125248		0.95914	0.576922		0.847385	0.158641
	0.799889	0.279935		1.05774	0.21642		0.929676	0.256657		1.24782				0.142084		1.25897	0.352977		0.908282	0.250058
	0.798826	0.190453		1.02333	0.1873		0.694672	0.336738		0.819174				0.0803335		1.20054	0.497884		0.683056	0.192038
	0.798276	0.337867		1.04796	0.199649		1.05542	0.399754		1.72229				0.183279		1.37486	0.405335		0.947246	0.16698
	0.793839	0.437197		0.94842	0.286752		0.751127	0.395875		0.752882				0.0808431		0.9452	0.419213		0.936761	0.179106
	0.793774	0.343382		0.739638	0.170758		1.05536	0.230648		1.18295				0.229344		0.90917	0.408261		1.03763	0.225657
	0.792823	0.37645		1.294	0.190982		1.02232	0.255334		1.16536				0.121605			0.413435		1.28334	0.279348
	0.792603	0.244611		1.03097	0.24421		1.37229	0.240968		1.26638				0.167367			0.429262		1.07795	0.214993
	0.787638	0.360977		0.897747	0.293469		1.04706	0.273774		1.51149				0.101313			0.414103		1.18658	0.262774
	0.785203	0.328139		1.03559	0.377977		0.999594	0.151073		1.13704				0.177696			0.381054		1.14209	0.167542
	0.782053	0.410436		1.30789	0.157386		1.04669	0.221682		1.228				0.0829024			0.514729		1.08972	0.225662
	0.7817	0.354223		1.2529	0.292851		1.04549	0.0976418		0.852383							0.208127		0.96794	0.301126
	0.778297	0.187895		0.926392	0.21571		0.992563	0.292335		0.667938							0.488239		1.75274	0.306611
	0.777412	0.43961		1.17626	0.230836		0.995736	0.142796		1.4192							0.306634		1.03127	0.125063
	0.776516	0.313726		0.749233	0.214616		1.50041	0.207569		1.29387							0.316452		0.762681	0.227786
	0.771198	0.28144		0.951355	0.248241		1.14019	0.172372		1.14467							0.249542		0.892959	0.132311
	0.768727	0.481254		0.707053	0.168054		1.15725	0.10295		1.44928							0.372602		0.942866	0.202546
	0.767106	0.356727		1.04721	0.177359		0.790467	0.361143		0.732722							0.247248		0.7928	0.225117
	0.767005	0.478655		1.20499	0.187422		1.57015	0.192799		1.65242							0.318444		0.837698	0.190383
	0.764301	0.322787		1.13777	0.167444		1.23434	0.182811		1.33488							0.414909		0.701863	0.211408
	0.764158	0.365643		0.902667	0.155906		0.675592	0.124458		1.51474							0.396198		1.1088	0.0601736
	0.763397	0.342663		0.767769	0.0981723		0.937505	0.098693		1.38758							0.302688		0.990698	0.215673
	0.763087	0.281184		0.784456	0.194496		1.11375	0.21574		1.06416							0.30483		1.13895	0.310106
	0.760128	0.292063		0.98886	0.177598		0.834041	0.188651		0.901439							0.256955		1.46517	0.29667
	0.759283	0.281393		0.773423	0.346778		0.756994	0.353432		0.475946							0.274246		0.708731	0.134609
	0.759279	0.248224		1.00246	0.324189		1.12298	0.459397		0.480264							0.408233		1.27233	0.138957
	0.75621	0.269219		0.985715	0.254294		0.880714	0.175169		0.766118							0.241135		0.691555	0.122424
	0.749839	0.353869		1.01049	0.18648		1.47991	0.269713		1.41249							0.329147		0.807718	0.178043
	0.745533	0.48187		0.995879	0.199836		1.78203	0.24037		1.44235							0.358107		0.873431	0.150856
	0.74325	0.324643		0.92709	0.176047		1.00741	0.211319		1.10941							0.22312		1.05921	0.19666
	0.732379	0.432439		0.78513	0.135089		0.86126	0.502656		1.10231							0.387137		1.18149	0.113074
	0.730914	0.533067		0.725073	0.217976		0.964183	0.231074		0.727516							0.275985		1.14415	0.114526
	0.729769	0.462917		0.895504	0.284573		0.780759	0.232859		1.53963							0.383738		0.809736	0.149355
	0.72384	0.44158		1.05867	0.139387		1.99151	0.207357		1.233							0.312978		1.17634	0.164801
	0.712635	0.395748		0.73416	0.19183		0.983437	0.270319		1.00633							0.359492		0.717922	0.200505
	0.699752	0.321155		1.28335	0.227209		0.964401	0.207063		1.03861									1.14603	0.206949
	0.695594	0.281912		0.772633	0.214788		0.908846	0.27213		0.655297									1.11583	0.163196
	0.69208	0.27503		0.816817	0.148946		1.14442	0.18145		1.19332									1.20508	0.174597
	0.690978	0.468403		1.01433	0.266657		1.12199	0.31397		1.64856									1.21884	0.18505
	0.684705	0.204127		1.15172	0.161388		1.04154	0.32468		0.696194									1.544	0.272451
	0.682501	0.493054		0.844924	0.195717		0.57765	0.141567		0.727636									1.02247	0.237165
	0.681562	0.34167		1.04525	0.181729		0.530067	0.363492		0.526366									1.07425	0.106639
	0.678376	0.3789		0.969186	0.225623		0.763147	0.144615		1.43353									0.848672	0.205771
	0.675968	0.27042		0.870451	0.219663		0.654092	0.202549		0.720959									1.15864	0.155566
	0.670281	0.417907		0.935719	0.335571		1.01349	0.331121		0.899821									0.884061	0.110993
	0.665989	0.481922		0.824227	0.18211		1.19363	0.230176		1.47713									0.974781	0.302518
	0.65946	0.389456		0.934819	0.271384		1.57499	0.143022		1.43521									0.989327	0.170738
	0.642419	0.339756		1.21793	0.188902		1.50168	0.296147		2.05362									1.36267	0.211568
	0.633909	0.323938		1.46848	0.191348		1.02305	0.116135		0.63011									0.937835	0.135437
	0.615005	0.4912		0.727948	0.40442		1.14268	0.261912		0.693857									1.07955	0.17006
	0.60312	0.328199		0.836916	0.350505		0.909502	0.191239		0.406449									0.921971	0.208632
	0.5956	0.216899		0.520535	0.237027		0.828556	0.145942		1.1663									0.697019	0.238842
	0.561778	0.243732		0.926953	0.187922		1.11502	0.288744		0.448138									1.18202	0.131982
	0.542187	0.380721		0.875187	0.186483		1.11373	0.214238		1.21928									0.944624	0.153255
	0.0205003	0.485133		0.998279	0.145984		1.23873	0.176714		1.29406									1.42074	0.209522
	0.0185574	0.354538		1.21432	0.130415		0.918401	0.17917		0.97214									0.931695	0.236384
		0.344085		1.1222	0.128008		1.06288	0.124243		0.776328									1.07894	0.0934107
		0.290447		1.11859	0.150802		0.849133	0.126272		0.942454									1.04338	0.103392
		0.394319		1.03069	0.138677		1.08202	0.203005		0.924657									0.827078	0.105026
		0.292962		1.20685	0.156223		1.00388	0.199978		0.907179									0.910972	0.107256
		0.444661		1.12891	0.167326		1.22192	0.206591		1.2692									1.12432	0.108017
				0.91156	0.14423		0.5378	0.213149		1.31782									1.1337	0.108454
				1.18945	0.122096		0.714168	0.173844		1.35932									1.13892	0.112848
				1.05747	0.292928		1.04966	0.0634876		1.86386									1.28193	0.115096
				1.27264	0.177312		1.54869	0.19444		1.11515									1.28288	0.126893
				1.07354	0.178464		0.920562	0.197297		0.587576									0.925275	0.137142
				1.18091	0.186064		0.895682	0.34689		1.24908									1.08794	0.137558
				1.26456	0.13099		1.3032	0.2174		1.29962									1.33169	0.14131
				1.17283	0.200609		1.1893	0.258462		0.877557									1.10454	0.141566
				1.49924	0.205002		1.14455	0.143857		1.04802									0.897007	0.146708
				0.872943	0.165198		1.10004	0.258251		1.2365									1.10402	0.147346
				1.04186	0.148726		1.28776	0.241084		1.01944									1.04634	0.153195
				1.02278	0.139945		1.45051	0.22107		1.75667									1.25647	0.153526
				1.29865	0.183621		0.871472	0.252727		1.51722									1.10914	0.158849
				1.02503	0.130982		1.19301	0.277713		1.16625									0.877068	0.160658
				0.748914	0.159873		0.826852	0.213654		1.03629									1.00854	0.161296
				1.14775	0.137542		0.710863	0.192638		0.919794									1.05569	0.161913
				1.42322	0.12831		0.999283	0.179302		0.996746									0.987128	0.162988
				1.04738	0.176281		0.649092	0.201072												0.165718
				1.10743	0.184361		1.5363	0.261899												0.168191
				1.07731	0.197777		0.685257													0.168504
				1.33472	0.157758		0.907289													0.171147
				1.31976	0.156844		0.970813													0.171669
				1.12981	0.16078		0.810287													0.174264
				1.30901	0.150363		0.850593													0.174748
				1.17803	0.123105		0.908847													0.175977
				1.1437	0.147926		0.951289													0.179127
				1.15314	0.303499		0.99033													0.17955
				1.14068	0.211388		1.02931													0.179717
				1.08738	0.185645		0.826966													0.180607
				0.951963	0.251712		0.912942													0.182508
				1.17231	0.169266															0.183095
				1.24178	0.198999															0.185818
				0.933658	0.177341															0.187263
				1.19276	0.154759															0.188781
				1.05802	0.193121															0.189107
				1.11132	0.172876															0.189294
				1.26065	0.175576															0.190418
				1.18635	0.202027															0.193339
				1.06942	0.14902															0.195288
				1.04705	0.183571															0.195687
				1.1927	0.220379															0.197081
				1.18394	0.17468															0.197307
				0.758709	0.13266															0.198202
				0.855403																0.203392
				0.84624																0.204236
				1.2534																0.204303
				1.12731																0.20544
				1.01134																0.205578
				0.784694																0.206463
				0.927336																0.206514
				1.07322																0.208354
				1.15926																0.20839
				1.03289																0.20967
				1.31346																0.210713
				1.31073																0.213484
				1.06385																0.213529
				1.10638																0.21408
				1.15154																0.215239
				1.10529																0.215353
				0.97113																0.217172
				1.10268																0.217965
				1.2529																0.219357
				1.10923																0.223124
				1.27377																0.224256
				1.14987																0.224471
				1.09324																0.229933
																				0.230242
																				0.231427
																				0.235128
																				0.235912
																				0.23986
																				0.242089
																				0.243568
																				0.2495
																				0.249607
																				0.255277
																				0.26138
																				0.264053
																				0.265541
																				0.267587
																				0.270115
																				0.271525
																				0.274591
																				0.281249
																				0.282254
																				0.284487
																				0.290117
																				0.297422
																				0.303628
																				0.324346
																				0.360453
Rep3	1.23923	0.424858	1.31822	0.86424	0.155065	0.221886	0.646722	0.396715	0.215893	0.938093	0.708919	0.15406	0.966492	0.148136	0.144251	0.753946	0.332845	0.417484	1.06389	0.18168	0.162886	0.854581	0.21956	0.168549	1.21639	0.21448	0.0332782
	0.824252	0.553381	0.999576	0.806063	0.172898	0.262835	0.608256	0.476243	0.192395	0.727074	0.986808	0.188304	1.1471	0.148947	0.086591	0.664253	0.34846	0.275472	1.15298	0.304012	0.513339	1.0721	0.220712	0.176739	1.12142	0.203358	0.0371725
	1.39773	0.396549	0.957059	0.756184	0.171471	0.181783	0.843095	0.212489	0.121699	0.537271	0.828054	0.0813276	1.02596	0.114148	0.180826	0.853513	0.437182	0.552641	1.29619	0.252485	0.383336	0.902994	0.215593	0.0736196	0.813556	0.449698	0.0394132
	0.9535	0.46281	1.14659	0.756728	0.117079	0.104768	1.01132	0.243482	0.139071	0.296879	0.663669	0.224663	1.01478	0.18735	0.213358	0.757066	0.356522	0.376471	1.05817	0.315129	0.318197	1.05729	0.269845	0.492027	1.348	0.217568	0.0407883
	1.08899	0.297583	0.910086	0.962064	0.0887445	0.208162	0.636016	0.306591	0.191874	0.794608	0.534248	0.172368	0.896234	0.175639	0.319553	0.802329	0.38901	0.273855	1.38852	0.215849	0.197057	0.837433	0.286401	0.0640289	1.31129	0.299283	0.0490946
	0.830014	0.349563	2.23382	0.688356	0.148247	0.365434	1.20323	0.496131	0.15524	0.641271	1.60626	0.29215	0.814023	0.166113	0.176301	0.594353	0.333004	0.246103	1.02598	0.291676	0.272106	1.51734	0.226029	0.103072	1.25837	0.271651	0.0526742
	1.09103	0.276407	1.12861	0.856503	0.122491	0.0926882	1.4116	0.330122	0.338926	1.61503	0.584646	0.418127	0.976121	0.0986972	0.213278	0.752048	0.308342	0.570677	1.42544	0.0675608	0.422072	0.939524	0.105429	0.179445	1.25059	0.259144	0.0538319
	0.682101	0.242951	1.12273	1.1809	0.168504	0.163911	1.3367	0.443272	0.126964	0.971736	0.741972	0.266057	1.2441	0.136756	0.0730516	0.621714	0.368781	0.231977	1.04958	0.13789	0.166663	1.09484	0.303564	0.2595	1.0397	0.103976	0.0559442
	0.535016	0.385617	1.1108	1.09326	0.168281	0.172658	1.54234	0.215546	0.204432	0.32557	0.845347	0.161192	0.975423	0.122161	0.0936822	0.834707	0.402319	0.405185	1.06496	0.236167	0.322284	0.883645	0.252199	0.579117	0.832958	0.247792	0.0601154
	0.740577	0.329137	1.87537	1.19066	0.156541	0.0698253	1.58385	0.400109	0.141847	0.671824	0.419872	0.245063	0.931851	0.292157	0.466235	0.700951	0.43186	0.316802	1.45874	0.16311	0.327272	1.14589	0.310018	0.101828	0.751624	0.160487	0.0618452
	0.925498	0.441144	0.899942	0.887649	0.151071	0.119818	1.0551	0.235212	0.401349	1.00436	1.04358	0.27117	0.65874	0.183862	0.315312	0.9319	0.350276	0.227238	0.214355	0.476733	0.0376177	0.967201	0.251166	0.091504	1.1716	0.223713	0.0666775
	1.93379	0.330578	1.08271	0.898172	0.130737	0.218279	0.901046	0.561468	0.0476303	0.976589	0.512888	0.162796	0.676724	0.220219	0.151048	0.949365	0.385478	0.344248	1.31897	0.300313	0.921165	0.972135	0.155848	0.596302	1.38846	0.097071	0.068757
	0.716334	0.270612	1.38512	1.04622	0.191624	0.1581	1.0511	0.340238	0.0422781	1.38455	0.826097	0.169129	1.12268	0.166768	0.0519831	0.856857	0.325241	0.105356	1.32639	0.22434	0.297771	0.684123	0.385611	0.136405	0.741523	0.279239	0.0701938
	0.826215	0.249038	1.8919	0.736021	0.135814	0.110358	0.995498	0.359137	0.103373	0.974329	0.583978	0.295635	0.501439	0.144253	0.125087	0.891894	0.261466	0.2502	0.120864	0.219283	0.119377	0.83808	0.165915	0.112527	0.657018	0.207048	0.0796905
	1.46439	0.279403	1.41897	0.809296	0.0978106	0.455596	1.01163	0.509528	0.0649427	0.801935	0.878648	0.242358	1.26437	0.137371	0.133384	0.948154	0.343257	0.0305854	1.0822	0.218978	0.0855336	0.810424	0.266835	0.541415	1.53151	0.1238	0.0847658
	0.946466	0.39974	1.66072	0.752739	0.124085	0.404345	0.905282	0.135631	0.121319	1.05396	0.828495	0.132526	1.25384	0.261605	0.154148	0.700487	0.327767	0.25538	1.24551	0.201624	0.0722058	0.69042	0.250858	0.172463	1.31659	0.195709	0.087467
	1.37097	0.338423	1.23331	0.87594	0.185912	0.14264	1.33239	0.236575	0.149819	1.11866	0.906084	0.228033	0.979852	0.167452	0.0939763	0.989113	0.40338	0.231423	0.256852	0.38127	0.20586	0.587862	0.267667	0.408348	0.996864	0.129863	0.0915871
	0.851436	0.215252	1.76298	0.821014	0.036209	0.197887	0.974683	0.279434	0.0806166	0.635603	0.539251	0.116903	0.92596	0.0912607	0.340834	0.977473	0.334719	0.431617	0.912533	0.271312	0.034698	0.700764	0.15733	0.118633	1.50904	0.180572	0.105801
	0.949736	0.379907	1.01981	0.75292	0.271258	0.171951	1.18132	0.174838	0.290237	0.853582	1.49321	0.368269	1.13608	0.474151	0.0565226	0.848085	0.344545	0.350514	1.54436	0.402638	0.0571646	0.76446	0.305986	0.0790757	1.36237	0.377515	0.106848
	0.979633	0.446089	0.922039	1.1396	0.149769	0.147735	1.02716	0.204756	0.00426519	1.07387	0.803969	0.168453	1.24083	0.12733	0.115012	0.829076	0.271147	0.134842	0.968885	0.278694	0.409623	1.20307	0.302758	0.0860119	0.668452	0.336418	0.11079
	0.938226	0.262847	0.915457	0.7813	0.159714	0.154565	1.01383	0.7154	0.132844	0.690059	1.06714	0.270861	1.13805	0.12374	0.108944	1.00779	0.375631	0.425027	1.12436	0.21731	0.31724	1.29465	0.239805	0.412607	0.793977	0.268448	0.110836
	1.29121	0.551249	0.896191	0.726896	0.144355	0.152267	1.02134	0.237382	0.210236	0.857901	0.875058	0.136218	0.950747	0.129384	0.120543	0.660459	0.276517	0.251958	1.05511	0.305857	0.296646	0.911056	0.512925	0.298456	0.902674	0.206228	0.112885
	1.1303	0.27128	0.997285	0.723989	0.168388	0.185461	1.58717	0.232731	0.0670308	0.924556	0.520728	0.427448	1.31647	0.103111	0.0584613	1.03821	0.225912	0.412338	1.04726	0.188772	0.449464	1.08591	0.324772	0.229639	1.01975	0.239083	0.124091
	0.537949	0.561376	0.694159	0.806732	0.197053	0.168265	0.973234	0.559433	0.121245	1.14587	1.03549	0.129695	0.925775	0.114981	0.229091	0.936777	0.583177	0.160452	0.786094	0.341996	0.0726165	1.20869	0.190189	0.0635573	0.545352	0.292543	0.127153
	0.895132	0.433743	0.956306	0.851716	0.13252	0.241322	1.03143	0.547569	0.0774575	0.668021	0.940428	0.24108	1.51361	0.224131	0.103961	1.07372	0.35071	0.257725	0.959306	0.422513	0.156873	1.79829	0.19229	0.158058	0.787058	0.122786	0.127682
	1.61688	0.352803	1.18182	0.723125	0.154431	0.22616	1.57751	0.210759	0.178601	0.664258	0.982693	0.0901576	0.958092	0.18009	0.274349	0.87207	0.329212	0.368541	1.07062	0.293334	0.14852	0.677342	0.341442	0.208098	0.888036	0.257921	0.127795
	0.885623	0.319198	0.874145	0.658802	0.279216	0.0833739	1.23545	0.155055	0.0934756	1.27373	0.684665	0.189708	0.904168	0.212192	0.43443	0.772822	0.660034	0.318434	1.62504	0.408242	0.154813	1.01867	0.308154	0.673088	1.08168	0.474505	0.129021
	0.556833	0.28371	1.07635	1.11931	0.126686	0.0956562	0.935692	0.402396	0.287063	0.942275	0.790419	0.0494449	0.964887	0.340264	0.10488	0.724298	0.251252	0.192083	1.14377	0.222646	0.148906	1.13741	0.290801	0.166727	0.945239	0.26177	0.131595
	1.2665	0.371675	0.64765	0.683384	0.152295	0.233987	0.81555	0.273213	0.0926087	1.12412	0.76628	0.283653	1.27276	0.19299	0.34862	0.865021	0.909983	0.393486	1.90334	0.231202	0.196715	0.770566	0.163485	0.0855206	1.5241	0.325813	0.133485
	0.877731	0.531291	0.927657	0.815882	0.11333	0.182177	0.773424	0.386923	0.0766011	0.579223	1.15713	0.221	1.01592	0.159334	0.136032	0.993374	0.455294	0.573942	1.20009	0.090543	0.0708025	0.916059	0.246418	0.151	0.980089	0.145418	0.133863
	0.67436	0.461541	1.41011	1.16565	0.109254	0.151192	1.10615	0.281444	0.100089	0.878159	1.09039	0.249919	0.952584	0.268451	0.148297	0.677984	0.292209	0.027759	1.08602	0.307488	0.281415	0.983763	0.457507	0.283459	1.52074	0.149056	0.135875
	0.838095	0.445497	0.929236	1.12347	0.24472	0.197855	1.15292	0.453932	0.204799	1.01683	0.960437	0.321954	0.832226	0.256695	0.0829052	0.90052	0.538516	0.269172	0.915035	0.249792	0.379356	0.793334	0.27224	0.210417	0.832447	0.182279	0.143858
	1.0471	0.195469	1.56217	0.859499	0.177874	0.227929	1.38412	0.349206	0.119906	1.20252	0.860306	0.200168	1.40572	0.113775	0.117099	1.51083	0.586449	0.214275	0.914644	0.233591	0.118748	1.04778	0.332483	0.320182	0.928782	0.143118	0.146107
	1.43452	0.328519	1.19482	0.636711	0.181126	0.0986259	1.34261	0.240625	0.0976085	0.411864	0.537377	0.241945	0.669776	0.183143	0.284444	0.643247	0.655562	0.387678	1.25909	0.34934	0.0115401	0.416492	0.222651	0.355084	0.667669	0.173384	0.148558
	1.02514	0.33558	1.88093	0.69617	0.122575	0.142747	0.849245	0.430187	0.145795	1.08551	1.03887	0.344302	1.42368	0.141887	0.0686424	0.835659	0.453856	0.36753	1.50042	0.351593	0.326456	0.660256	0.210437	0.125482	1.44973	0.249521	0.150036
	1.18293	0.289837	0.502827	1.05775	0.230641	0.134052	0.951226	0.54955	0.0887861	0.878279	1.03172	0.365028	1.07877	0.110584	0.632921	0.786901	0.350567	0.27647	1.05479	0.274056	0.29502	1.04731	0.239983	0.491487	0.858493	0.123967	0.151291
	1.16807	0.447398	1.74992	1.06669	0.0886853	0.182249	0.984512	0.338862	0.268974	1.11979	0.70705	0.127014	1.06357	0.149255	0.224042	0.812512	0.576688	0.372573	1.10894	0.388585	0.523579	1.15815	0.225052	0.043495	0.73067	0.339322	0.152157
	1.19388	0.281836	1.3226	0.731388	0.17933	0.15719	1.10201	0.298154	0.177078	1.27022	1.08124	0.0801552	0.912449	0.636595	0.828221	0.827525	0.408873	0.235838	1.59212	0.177188	0.375664	1.51239	0.264414	0.154986	1.39719	0.20797	0.154468
	0.986915	0.381843	1.22706	1.07397	0.16395	0.131894	1.57862	0.341593	0.0920004	1.16673	0.776305	0.103311	1.12262	0.215417	0.332362	0.74036	0.382559	0.297582	1.11271	0.168625	0.0979822	1.37109	0.160279	0.314858	1.30245	0.227535	0.156799
	0.784888	0.336868	0.181041	0.693484	0.159961	0.413521	0.794949	0.320453	0.149179	1.33334	0.954914	0.286495	1.04997	0.135113	0.640801	0.84206	0.376351	0.458049	0.801388	0.30865	0.122438	0.885629	0.248748	0.281554	1.04148	0.318877	0.16326
	1.11932	0.53882	1.07852	1.01175	0.117846	0.308285	1.37055	0.318875	0.121231	1.3507	0.822716	0.329567	0.868679	0.234922	0.10747	0.662412	0.572203	0.281224	0.22104	0.303835	0.269105	0.906191	0.298795	0.300376	1.58357	0.477578	0.164801
	1.236	0.44775	0.824073	0.84052	0.133453	0.12137	1.1691	0.500678	0.139488	0.877611	1.01109	0.113768	1.02339	0.179131	0.241907	0.891325	0.530355	0.194113	0.994741	0.230451	0.229371	1.27324	0.171022	0.112379	0.761023	0.194939	0.166797
	1.41384	0.376799	0.73946	0.861061	0.119507	0.0607894	0.909082	0.322401	0.121495	0.931297	0.656919	0.186785	0.684159	0.151872	0.499902	0.999486	0.403833	0.422282	0.242977	0.282588	0.0437345	0.710643	0.297654	0.170252	1.16968	0.199197	0.167766
	1.17541	0.331245	1.02206	0.72871	0.149858	0.305312	1.3323	0.577881	0.172129	0.762899	0.980869	0.143297	0.627727	0.0980534	0.384294	0.817052	0.540289	0.288891	0.260394	0.200867	0.495515	0.865811	0.310717	0.407883	1.88374	0.148633	0.170118
	1.45652	0.52282	1.18151	0.814748	0.137465	0.217213	1.25783	0.461056	0.341448	0.974415	0.961454	0.169727	1.06691	0.180552	0.380413	0.904678	0.336734	0.195276	1.33844	0.299178	0.383247	0.767573	0.174373	0.255164	1.80031	0.199932	0.173676
	1.17504	0.408693	0.574376	0.701775	0.0868464	0.183173	1.28312	0.427887	0.161719	0.92046	0.507909	0.158738	0.838291	0.121834	0.17986	0.95242	0.591411	0.342014	0.201139	0.3323	0.108668	0.822691	0.181742	0.397739	1.35638	0.189055	0.176146
	1.0811	0.186127	0.952471	0.859732	0.0803183	0.110759	1.00481	0.247009	0.155403	0.734955	0.452468	0.17273	0.782822	0.104731	0.0846761	0.719979	0.326619	0.232856	0.181615	0.349797	0.0531914	0.72038	0.153088	0.208265	1.35159	0.175465	0.178004
	1.16265	0.160454	1.1126	0.750358	0.187728	0.139586	0.461363	0.544829	0.240396	0.798944	0.669315	0.136612	0.852107	0.0832458	0.137437	0.915056	0.733546	0.286286	1.1432	0.219058	0.00448175	0.839073	0.230526	0.0890736	1.88132	0.223888	0.180425
	0.20273	0.185345	0.417609	1.09112	0.0903957	0.112529	0.570005	0.279421	0.263052	1.01578	0.924359	0.0117841	0.842805	0.169007	0.377455	0.892688	0.493202	0.376113	0.802993	0.13519	0.187609	0.747066	0.433435	0.122687	1.40818	0.229737	0.182879
	0.951301	0.396318	1.31322	1.26685	0.208237	0.134543	1.2166	0.456939	0.141495	1.03914	0.731589	0.194668	1.28045	0.0969034	0.0804512	0.778086	0.481876	0.184567	0.786924	0.263832	0.191334	1.20278	0.216225	0.200294	0.433887	0.22994	0.184297
	0.473031	0.345986	0.976401	0.940188	0.148897	0.197099	0.866739	0.270788	0.0963383	0.939546	1.02803	0.0637485	0.917556	0.137958	0.0458575	0.885914	0.320688	0.22039	1.17959	0.533143	0.193077	1.05102	0.222737	0.0625548	0.394307	0.288086	0.188601
	0.507619	0.391945	1.22404	0.656263	0.0859156	0.220661	0.914091	0.201831	0.355038	0.959619	1.567	0.13336	1.19576	0.130237	0.151438	0.963575	0.335436	0.41338	1.59222	0.221519	0.403036	1.41049	0.18712	0.127654	1.16056	0.085006	0.199398
	1.16679	0.320971	1.05382	0.98572	0.175192	0.14596	0.638998	0.379861	0.0704357	0.911129	0.594001	0.162933	0.880451	0.205653	0.419919	0.753391	0.43098	0.281692	0.245244	0.38389	0.219129	0.592686	0.148646	0.272535	1.211	0.231931	0.201972
	1.13903	0.453685	1.26035	0.930335	0.188025	0.308563	0.994744	0.335073	0.283736	1.22567	0.836208	0.147513	0.803941	0.155746	0.120772	0.700131	0.34778	0.312733	1.03904	0.421121	0.219516	0.750372	0.273339	0.0974915	1.26817	0.562931	0.202888
	0.954808	0.468019	0.378709	1.09183	0.128838	0.179569	0.925627	0.20489	0.144558	0.839636	1.28866	0.304727	0.703248	0.15075	0.378549	0.83892	0.334425	0.285277	1.00521	0.212718	0.472713	1.59877	0.206189	0.102068	0.715511	0.24904	0.203867
	0.963091	0.387325	0.941979	1.07268	0.137587	0.137343	1.36994	0.307636	0.181131	1.1374	1.12215	0.455155	0.928639	0.161193	0.204999	0.944025	0.350824	0.21779	1.07964	0.170788	0.343724	1.4451	0.157067	0.505247	0.964175	0.156816	0.207853
	0.970894	0.37624	0.394359	0.764701	0.128688	0.221991	1.40987	0.192302	0.251699	0.323505	0.740907	0.298462	0.921881	0.168025	0.0815903	0.967237	0.443656	0.283526	1.04378	0.234505	0.31721	1.01695	0.223349	0.0966949	0.932061	0.313937	0.208398
	0.752242	0.313845	1.05401	0.593472	0.107188	0.31165	0.485988	0.370802	0.138664	0.859189	0.665336	0.158938	1.27276	0.107849	0.10431	0.71955	0.289213	0.0765041	1.20956	0.245938	0.217841	0.779403	0.158905	0.29773	1.09097	0.204262	0.212307
	0.981826	0.259543	1.47281	0.884781	0.1886	0.301448	0.772581	0.303153	0.203197	0.895899	0.962762	0.0838051	1.35971	0.176533	0.322733	0.631188	0.534772	0.348382	1.00901	0.283724	0.0600544	1.06901	0.193103	0.211172	1.41065	0.182668	0.213275
	0.929492	0.421007	1.56498	0.689324	0.0472467	0.147885	0.903992	0.360653	0.111411	0.683388	0.607917	0.157335	1.13255	0.115847	0.17536	0.760187	0.304481	0.408376	1.42432	0.175653	0.112378	1.05393	0.27862	0.0585789	0.857777	0.214694	0.218522
	1.01705	0.286041	0.981744	1.18991	0.148166	0.164422	0.914547	0.276161	0.105249	0.963082	0.709847	0.276437	1.14453	0.117724	0.244606	0.982003	0.431371	0.0447261	1.22669	0.351262	0.238632	0.909834	0.214011	0.338378	0.907809	0.233182	0.221059
	0.744068	0.394649	1.20891	1.08345	0.184595	0.213702	0.890069	0.221619	0.106881	0.939135	0.753749	0.295677	0.923899	0.183163	0.211474	1.0509	0.338962	0.395469	1.35465	0.243146	0.227689	0.804892	0.333255	0.164128	1.32267	0.239986	0.222471
	1.1191	0.416334	0.494134	1.01446	0.0889351	0.0983796	1.10098	0.271354	0.25591	0.786482	0.333103	0.123587	1.02076	0.183074	0.117725	0.703682	0.323046	0.219966	1.1997	0.293577	0.193972	1.08606	0.182143	0.168656	1.41697	0.235143	0.233782
	1.00713	0.387664	0.926108	0.739028	0.15619	0.0972737	1.1674	0.282397	0.141729	1.11536	0.869914	0.159767	0.98075	0.210433	0.172316	0.893885	0.507248	0.242488	1.19813	0.175847	0.378183	0.957433	0.219565	0.172917	0.92775	0.0641882	0.234895
	0.651023	0.366765	1.36984	0.92338	0.120326	0.193436	1.18509	0.365373	0.217211	0.651755	0.83793	0.130728	1.29754	0.159982	0.179455	0.759883	0.457233	0.253017	0.174502	0.209746	0.309575	1.00884	0.239047	0.226711	0.899861	0.123231	0.235359
	1.23887	0.32334	1.09171	0.811263	0.0952204	0.223012	1.76958	0.265035	0.0996701	1.00017	0.574136	0.167377	0.766339	0.178499	0.268308	0.703662	0.819572	0.171248	0.95403	0.294577	0.0380946	0.967236	0.956313	0.160715	1.2914	0.212568	0.241281
	1.4042	0.445618	1.48937	0.636568	0.10449	0.233622	1.19827	0.292505	0.137393	1.40449	1.21332	0.220009	0.878095	0.179678	0.272279	1.05611	0.362401	0.483889	0.178915	0.274682	0.253241	0.872362	0.344336	0.0352262	0.896695	0.276185	0.242107
	2.11319	0.490281	1.05429	1.00772	0.179659	0.146903	1.11204	0.472878	0.261983	0.468205	0.786301	0.053911	1.00439	0.185671	0.188558	0.919269	0.278502	0.246797	1.17968	0.304214	0.366617	0.630219	0.199773	0.1989	1.39609	0.281254	0.242517
	0.658334	0.293934	1.38811	1.1259	0.135105	0.197828	1.25887	0.212734	0.155564	1.33508	0.395604	0.326924	0.890876	0.230959	0.0938131	0.525226	0.388731	0.220243	0.157915	0.454109	0.545967	0.947387	0.182167	0.101737	0.847252	0.288058	0.246657
	1.75947	0.292057	1.38487	1.27186	0.168123	0.140291	1.40057	0.287444	0.137723	0.60794	0.376526	0.255665	1.00582	0.155837	0.37877	0.892269	0.326873	0.271843	1.20794	0.361054	0.363892	0.879607	0.430662	0.128216	0.611254	0.234238	0.24804
	1.12921	0.254083	1.29457	0.961373	0.194251	0.115148	1.41091	0.322194	0.127935	0.606076	0.940636	0.112465	0.990065	0.0993108	0.222773	0.791939	0.483848	0.411897	0.985437	0.223033	0.156081	1.02994	0.272833	0.0484689	1.00081	0.175587	0.248334
	1.08125	0.521863	1.28424	0.967986	0.177379	0.169408	1.04978	0.396935	0.235349	0.259969	0.751066	0.0705621	1.29716	0.10332	0.281698	0.832086	0.338628	0.388266	1.76744	0.157018	0.477649	0.74064	0.459698	0.138734	1.18113	0.159938	0.25088
	0.787853	0.181555	1.17883	0.58912	0.261409	0.130871	1.24293	0.195551	0.344255	1.25027	0.877849	0.526915	0.741315	0.106597	0.0795327	0.752849	0.340489	0.294183	0.174901	0.366848	0.18253	1.33684	0.256867	0.108465	0.743658	0.173179	0.255844
	1.36031	0.572335	0.882053	0.726055	0.165439	0.152486	1.3811	0.54965	0.143991	1.26731	1.21203	0.316885	0.934892	0.186707	0.35453	1.02489	0.564965	0.226044	1.2661	0.23419	0.201056	0.796021	0.17909	0.183032	1.65502	0.274235	0.269091
	0.905964	0.342661	1.07962	0.794674	0.144393	0.186008	0.965268	0.371148	0.213026	0.847484	0.412613	0.235635	1.01111	0.903738	0.00561774	0.630969	0.303372	0.235753	0.933206	0.264432	0.542072	0.831453	0.354649	0.109899	1.32561	0.306526	0.27413
	0.730225	0.359618	1.25129	0.762666	0.348977	0.158591	0.861073	0.26321	0.181284	0.809049	0.71127	0.155122	1.5129	0.220812	0.31387	0.668136	0.303171	0.26335	1.44666	0.309482	0.363011	0.839701	0.182875	0.16856	0.869505	0.160957	0.289194
	1.47473	0.456746	0.526435	0.830316	0.105095	0.125783	1.33936	0.281732	0.0756724	1.22042	1.1713	0.152171	1.20622	0.164221	0.156849	0.751078	0.659043	0.149257	0.963588	0.200743	0.360713	0.78783	0.258607	0.179397	1.15168	0.296978	0.289898
	1.12306	0.498506	0.25847	1.04251	0.133841	0.130528	1.2018	0.339297	0.179303	1.21981	1.14038	0.227671	1.22827	0.106143	0.260412	0.910502	0.331835	0.212488	1.02213	0.367524	0.257332	0.749684	0.245605	0.0083687	0.846472	0.330506	0.293475
	1.06948	0.44084	1.01768	0.820861	0.144633	0.216504	1.16425	0.352493	0.134219	0.477755	0.929269	0.149802	0.994426	0.188906	0.540339	1.02295	0.432199	0.11201	1.08497	0.26082	0.239943	1.12246	0.429679	0.157135	1.82801	0.154902	0.293649
	0.842782	0.306005	1.35134	0.934934	0.105734	0.120865	0.427316	0.322688	0.082448	0.762692	0.950262	0.119567	1.04866	0.172639	0.226691	0.798783	0.294183	0.15337	1.1359	0.32773	0.272522	1.14138	0.342184	0.122107	0.973337	0.280002	0.297377
	1.04018	0.355914	1.4322	0.592041	0.21359	0.128865	1.15746	0.431569	0.120591	1.01402	0.652447	0.111399	1.2179	0.142125	0.284597	0.934516	0.301104	0.234902	1.18612	0.282808	0.130186	1.02957	0.180582	0.144214	0.964027	0.166571	0.298376
	0.895047	0.257136	1.38184	0.916582	0.163647	0.141885	1.04585	0.366274	0.118346	0.963203	1.08391	0.255782	0.987078	0.187273	0.101471	0.686361	0.359584	0.195436	1.07079	0.261165	0.254066	0.666431	0.195422	0.323163	0.597518	0.297119	0.30117
	0.814529	0.285501	1.00949	0.99627	0.17255	0.10912	1.18079	0.407124	0.0817658	0.804349	1.06545	0.0470261	1.00999	0.192641	0.151028	0.859587	0.427434	0.231835	1.14814	0.312842	0.256724	0.821383	0.209899	0.229467	1.19447	0.155907	0.309403
	1.21871	0.385587	0.711276	0.613117	0.242285	0.200325	0.953349	0.328111	0.0690663	1.05567	0.786815	0.0755522	0.940465	0.123298	0.0518887	1.01868	0.446228	0.14981	1.37042	0.264471	0.115586	1.00797	0.25312	0.0626096	1.09844	0.240115	0.309445
	0.732342	0.536945	0.706735	0.639119	0.204101	0.222074	0.984705	0.286384	0.130957	0.922429	0.983813	0.265977	0.896845	0.142664	0.110989	0.78202	0.439121	0.414717	1.07536	0.331052	0.0766711	1.21061	0.138533	0.143826	1.13408	0.123994	0.311743
	0.93399	0.389068	1.10395	0.931735	0.145661	0.908089	1.73301	0.288934	0.178845	0.643161	0.84362	0.398787	0.740716	0.196577	0.146339	0.835378	0.285428	0.275914	1.54658	0.301386	0.095051	1.30839	0.290904	0.184015	1.20825	0.1835	0.317319
	0.957383	0.507276	1.24835	0.99904	0.148171	0.247385	1.37951	0.354806	0.0819	1.09995	0.72949	0.143396	1.11582	0.129334	0.0716003	0.911515	0.646748	0.188565	1.03233	0.372622	0.176974	1.08316	0.246735	0.210391	1.182	0.292391	0.319389
	0.991694	0.231301	0.785429	0.868721	0.111453	0.0907895	1.22651	0.323491	0.115781	0.960483	0.938295	0.169458	0.909842	0.160297	0.260173	0.848255	0.430517	0.310855	0.777725	0.375074	0.34922	0.804261	0.41398	0.29669	1.07838	0.162083	0.344604
	0.678612	0.276173	1.32701	0.794142	0.126531	0.223267	1.4183	0.29099	0.384975	0.943397	0.925417	0.156005	1.10872	0.11825	0.18665	0.752859	0.386776	0.236694	1.1246	0.383178	0.13535	1.21634	0.351273	0.56907	0.646061	0.202688	0.347748
	0.951915	0.349312	0.766323	0.728486	0.143473	0.687658	1.12828	0.238464	0.232767	1.01812	1.27276	0.181647	1.13662	0.105798	0.124243	0.803687	0.362674	0.372154	1.26072	0.164069	0.336995	1.17405	0.289903	0.148979	1.12906	0.188208	0.356014
	1.26945	0.321514	1.34502	0.817071	0.116127	0.150758	0.882017	0.282512	0.083367	0.572867	0.917561	0.29555	1.10256	0.144578	0.337409	0.84127	0.348819	0.272335	0.88068	0.221698	0.383691	0.960035	0.291507	0.048623	1.34506	0.206731	0.36347
	0.739491	0.393334	0.962593	0.783637	0.169378	0.326924	1.28588	0.347907	0.196728	1.40674	0.959164	0.24397	0.921455	0.196328	0.161315	0.847136	0.285575	0.166446	1.56395	0.264269	0.203105	1.08107	0.246708		0.626345	0.144632	0.366865
	1.09973	0.523858	1.07015	0.852836	0.173706	0.67782	0.6982	0.510288	0.139094	0.535383	0.826857	0.171211	1.06366	0.207447	0.227468	0.713229	0.302717	0.0989201	0.809272	0.343808	0.196248	0.642242	0.190598		1.25526	0.266627	0.37686
	0.989713	0.323082	1.04621	0.492815	0.138186	0.0843153	1.23023	0.224982		0.711613	0.801812	0.105956	0.827821	0.141606	0.167261	0.965823	0.27436	0.319954	1.26726	0.186184	0.291892	0.794211	0.247568		1.08126	0.138231	0.378779
	0.822806	0.491207	1.29792	0.911185	0.187939	0.379276	1.3009	0.291917		0.5279	1.22328	0.577008	0.873151	0.218677	0.587455	0.693295	0.417301	0.195171	1.09931	0.245078	0.0731913	1.16328	0.182214		0.405465	0.128272	0.396019
	0.847921	0.789267	1.2529	1.37272	0.280707	0.241686	0.858463	0.257629		1.1848	0.665152	0.225727	1.77004	0.154273	0.248232	1.10977	0.366216	0.215063	1.06012	0.295985	0.211757	1.16881	0.172456		0.657467	0.347108	0.399027
	1.72824	0.337224	1.20084	0.71598	0.18834	0.110939	1.14189	0.328803		0.795312	0.715782	0.259979	0.896264	0.122457	0.10331	1.22319	0.385926	0.347122	1.33016	0.170326	0.253128	0.576098	0.186423		1.5503	0.229614	0.400856
	1.19237	0.272998	1.11391	0.821471	0.180109	0.194697	1.32702	0.406762		1.32542	1.25142	0.095205	1.40437	0.172161	0.0770798	0.703596	0.296572	0.21573	1.56575	0.280002	0.302608	0.978228	0.280313		0.750982	0.290582	0.403937
	1.19817	0.319883	0.685985	0.999303	0.131704	0.170628	0.612747	0.258198		0.848059	0.752276	0.219895	0.799117	0.113236	0.233167	0.733631	0.23807	0.334715	1.23152	0.250433	0.199235	1.1188	0.112614		0.920681	0.23489	0.406578
	1.22899	0.340082	1.2683	0.78658	0.104472	0.127908	0.796456	0.398947		0.838016	0.710227	0.164529	0.863771	0.177103	0.0973925	0.544049	0.439935	0.192958	1.46657	0.390323	0.347289	0.837162	0.207558		1.02179	0.176961	0.421471
	0.842256	0.306953	1.59064	1.4345	0.20166	0.197899	0.691591	0.311957		0.828908	1.48418	0.342998	1.1587	0.163773	0.235814	0.679715	0.339255	0.470836	1.15407	0.244351	0.497668	0.850378	0.225135		0.684506	0.226884	0.425384
	1.074	0.633621	0.879315	0.794974	0.170442	0.17451	1.26496	0.628308		0.697127	0.456463	0.301278	1.45326	0.157609	0.134348	0.8538	0.270795	0.08841	1.17343	0.187444	0.499457	1.17968	0.204208		1.33781	0.320324	0.426381
	1.08524	0.29631	1.41478	0.871506	0.0698076	0.182613	1.21329	0.302315		0.717302	0.836418	0.271426	0.880126	0.112519	0.267055	0.999681	0.383985	0.214718	0.215714	0.199166	0.297544	0.918675	0.377257		0.977778	0.172191	0.430475
	1.07637	0.339807	1.05576	0.732671	0.168257	0.567476	0.941917	0.311965		1.09858	0.861151	0.167718	0.632554	0.0944449	0.205977	0.504475	0.339161	0.147657	1.19716	0.228923	0.311389	0.984133	0.195409		1.23692	0.424382	0.437044
	1.0211	0.385406	1.42089	0.952022	0.149436	0.0854657	1.11285	0.232037		0.934525	0.73341	0.163304	0.8296	0.134024	0.447697	0.852339	0.349498	0.265146	1.09687	0.170301	0.145215	0.475884	0.291874		0.644418	0.283025	0.44352
	0.973352	0.392104	0.787398	1.06957	0.0846735	0.118096	1.08513	0.511504		0.520274	1.04396	0.0901073	0.945379	0.200601	0.528514	1.03975	0.462025	0.202887	0.976049	0.230091	0.182098	0.7392	0.179724		1.19017	0.0407549	0.454974
	0.613806	0.425523	1.10973	0.787249	0.109408	0.190038	1.43066	0.251803		0.975035	1.24419	0.100427	1.76135	0.135174	0.0731358	0.884167	0.661418	0.530222	1.00373	0.238278	0.273767	1.39123	0.219064		1.01932	0.177312	0.455058
	1.116	0.381934	1.33514	0.869269	0.217559	0.0891613	0.760045	0.337179		1.32459	1.11967	0.233737	0.828064	0.285486	0.205798	0.711603	0.305042	0.448197	1.45304	0.332157	0.038532	0.521383	0.165535		0.958215	0.246688	0.458389
	0.815468	0.348452	0.788139	1.01048	0.122323	0.419609	1.06705	0.325328		0.797705	1.25243	0.192885	1.03349	0.126322	0.126501	0.821205	0.565209	0.458053	0.244274	0.341648	0.102302	1.32901	0.163721		0.912941	0.210298	0.469048
	1.22202	0.216855	0.967278	0.65531	0.107512	0.289308	1.31347	0.340422		0.498904	0.830999	0.0842718	0.77169	0.136349	0.17977	0.776226	0.384578	0.260832	1.2652	0.247453	0.404388	0.850722	0.067948		1.40844	0.216177	0.491678
	0.913633	0.396679	1.2737	0.64585	0.115539	0.111198	0.861447	0.380303		0.747994	0.917253	0.280657	0.929064	0.111349	0.324243	1.00445	0.312478	0.277596	0.165919	0.285166	0.343614	0.942959	0.186262		1.23554	0.413786	0.493611
	1.29863	0.422634	1.13519	0.993904	0.10233	0.320489	0.581876	0.388425		1.04126	0.287295	0.17241	0.900481	0.129177	0.148145	0.807183	0.373447	0.309166	0.802259	0.130641	0.457113	0.755091			1.63881	0.331433	0.512978
	1.57769	0.439347	1.21527	0.795384	0.175773	0.280104	1.4461	0.392568		0.338859	0.636042	0.324047	0.815917	0.17786	0.296993	0.764718	0.79411	0.24963	1.33618	0.492636	0.0611574	0.660115			0.885405	0.319419	0.515852
	1.01958	0.389841	1.44675	0.850283	0.1309	0.182318	1.19429	0.355987		1.07425	0.93553	0.113075	1.24421	0.201132	0.117248	0.758797	0.294852	0.24154	0.0208315	0.298751	0.314315	1.16643			1.44127	0.190013	0.585969
	1.4823	0.470094	1.2099	0.856868	0.147967	0.102182	1.51947	0.352659		0.933773	1.08837	0.240366	1.28228	0.142843	0.223158	0.770443	0.294045	0.19599	0.898231	0.237695		1.138			1.57591	0.450978
	1.24741	0.394926	1.48971	0.99343	0.126908	0.234717	1.02559	0.313964		0.644817	0.245159	0.142211	0.772461	0.188514	0.139018	0.85558	0.47426	0.233268	0.953954	0.470924		1.71066			1.1664	0.100633
	1.23056	0.366853	1.20517	1.57557	0.197957	0.193962	0.753429	0.453742		1.04852	0.81885	0.175915	0.629331	0.214743	0.186096	0.727407	0.357444	0.421329	0.624071	0.181546		0.964814			0.917172	0.143393
	0.724032	0.595254	1.54818	1.39746	0.161355	0.244552	0.750514	0.150682		0.893435	0.374125	0.234903	0.806796	0.126941	0.123117	0.715504	0.401484	0.419445	0.640944	0.334283		1.30803			0.836308	0.149294
	0.995519	0.339593	1.23045	0.886545	0.111439	0.229375	1.06903	0.236112		0.922065	0.493081	0.218359	0.770002	0.153783	0.580438	0.997278	0.308565	0.288174	0.985052	0.233832		0.826365			1.27701	0.158561
	1.04651	0.318281	1.22193	0.96649	0.134632	0.230686	0.81534	0.274306		0.810471	1.37863	0.193207	0.715013	0.113216	0.253942	0.725689	0.325192	0.651648	1.19627	0.380221		1.03902			0.0923332	0.163572
	0.900468	0.400026		0.974475	0.117047	0.151343	0.536214	0.519312		1.04851	0.138921	0.219653	1.02659	0.167302	0.42286	0.851246	0.336625	0.320493	0.927439	0.352762		1.14993			1.11699	0.164447
	0.780594	0.607621		0.871228	0.139793	0.366336	0.692702	0.374619		1.0796	0.23163	0.361044	0.877024	0.339049	0.208033	0.977685	0.338752	0.262748	0.829085	0.256891		1.2573			1.20943	0.168236
	1.12134	0.395842		1.51654	0.186135	0.110709	1.0869	0.328379		0.878783	0.966213	0.243195	0.615591	0.233084	0.15695	0.776447	0.458154	0.184238	0.874894	0.500456		1.19534			1.13931	0.176419
	0.935677	0.278996		1.6608	0.172488	0.309313	0.933966	0.447277		1.06745	1.51145		0.792693	0.226149	0.0717857	0.76823	0.244531	0.368958	0.814545	0.320217		1.17226			1.07981	0.179904
	0.857286	0.32639		0.732192	0.120274	0.0710882	1.038	0.241678		1.09999	0.152073		0.833617	0.178482	0.0723652	0.649213	0.480987	0.287727	0.790262	0.413271		1.09853			1.20835	0.18211
	0.957673	0.59035		1.33159	0.304019	0.270383	0.892306	0.367831		1.70263	0.999143		0.817487	0.165149	0.278103	0.71212	0.275532	0.255698	0.885836	0.244783		0.989737			0.864906	0.187377
	0.755628	0.329688		1.24476	0.199562	0.0860139	0.713612	0.14673		0.953923	1.02934		1.01371	0.140015	0.201975	0.65458	0.328969	0.485059	0.722427	0.339562		1.19102			0.51898	0.188619
	0.984686	0.328293		1.08946	0.12567	0.25434	1.14567	0.347541		1.56742	1.63778		0.937352	0.229501	0.36861	0.57415	0.330978	0.334264	0.958225	0.401632		1.43579			1.42079	0.19454
	1.21686	0.521575		1.04368	0.0979587	0.319016	0.936068	0.445689		1.13822	0.132483		0.80609	0.402591	0.244643	0.754207	0.619949	0.194489	1.39378	0.378629		1.1521			0.430331	0.204781
	0.799472	0.416523		1.71075	0.177331	0.234243	1.32011	0.295705		1.24113	0.659128		0.865794	0.164979	0.0980255	0.814046	0.367176	0.540074	1.16244	0.520653		0.919378			0.995072	0.210919
	0.756161	0.804929		1.12858	0.172639	0.393441	1.08778	0.254971		0.983446	0.960708		1.06019	0.151979	0.192522	0.811952	0.449838	0.311348	0.863338	0.414634		1.24408			0.682117	0.211639
	1.04017	0.358742		1.35427	0.301207	0.100716	0.858056	0.35407		0.62938	0.731931		1.0684	0.196166	0.0972521	0.799913	0.391564	0.468601	0.853731	0.343987		0.911884			1.30876	0.214336
	0.900212	0.408547		1.30852	0.149266	0.261615	0.740384	0.339244		1.1516	1.86691		0.920657	0.163257	0.39879	0.968413	0.394552	0.202639	1.1322	0.380014		1.32051			0.424952	0.232353
	0.809297	0.406336		1.25307	0.186447	0.212517	1.01115	0.314617		1.19285	0.959031		1.08441	0.246124	0.382201	0.789427	0.401853	0.397927	0.908153	0.186701		1.29842			0.654517	0.238398
	0.836033	0.494894		0.971952	0.148791	0.252829	1.11174	0.174074		1.14745	0.034363		1.17207	0.139409	0.15467	0.832801	0.320679	0.444035	1.07932	0.196485		1.81558			0.841299	0.238624
	1.2431	0.473586		1.23978	0.156393	0.171419	0.962658	0.434057		0.943017	0.206234		1.40569	0.210922	0.416404	0.658997	0.223783	0.286005	0.878739	0.512988		0.857708			0.950821	0.239075
	0.812507	0.701511		1.21341	0.24905	0.158625	0.80377	0.22768		0.987273	0.850408		0.848451	0.207557	0.0678451	1.06399	0.405954	0.238815	1.0276	0.180883		1.27089			1.40905	0.239422
	0.839559	0.463404		1.30748	0.120129	0.224039	0.969333	0.339986		1.02804	0.962396		1.52256	0.236744	0.269063	0.848854	0.248517	0.380854	0.990415	0.305756		1.11039			1.1278	0.23995
	0.89864	0.545885		0.855998	0.164461	0.393272	1.35725	0.264963		1.16689	0.753429		0.931459	0.0704606	0.167075	0.714897	0.418034	0.273126	1.05876	0.28696		0.839674			0.46937	0.248622
	0.909073	0.407005		1.49896	0.235464	0.218132	1.29542	0.277148		0.537913	0.607984		1.10219	0.26809	0.234228	0.757079	0.358133	0.190744	0.834468	1.09705		0.962947			0.467251	0.252026
	1.13175	0.430033		1.14539	0.113119	0.18296	0.793661	0.235749		0.840624	0.535539		0.702224	0.13598	0.110321	0.769918	0.310497	0.450262	1.04563	0.235053		1.19935			0.494142	0.259903
	0.795998	0.300831		1.187	0.130778	1.04846	0.786355	0.188414		0.90664	0.738614		0.967201	0.177829	0.47716	0.815049	0.489887	0.0649806	1.04548	0.222102		1.09077			0.485124	0.263704
	1.07302	0.389656		1.4377	0.14632	0.130682	1.50657	0.403535		0.809257	0.287179		1.13518	0.167229	0.032937	0.808501	0.30976	0.329028	1.24699	0.226299		0.801854			0.985037	0.267644
	0.991007	0.343922		1.43483	0.235145	0.0830394	0.763075	0.318079		1.03177	0.257132		1.52852	0.207993	0.103047	0.86489	0.283086	0.31401	0.977885	0.196009		1.4051			1.01902	0.268315
	0.839542	0.450775		0.943752	0.1184	0.431655	0.954684	0.245868		1.2442	0.224422		1.57161	0.13973	0.231557	0.789761	0.289238	0.329382	1.28824	0.144291		0.790607			1.57279	0.289219
	0.866814	0.357166		0.96942	0.133823	0.176956	0.732298	0.341023		1.08648	0.153704		0.71811	0.271044	0.0693141	0.95357	0.310608	0.306166	0.918346	0.352181		0.842993			0.713552	0.290359
	0.699799	0.508385		1.15659	0.120816	0.310888	0.777203	0.367136		1.21474	0.522321		1.67508	0.150531	0.218048	0.791611	0.674311	0.0579591	0.964341	0.37233					0.750451	0.294841
	1.13866	0.317685		1.29479	0.117824	0.215471	0.979955	0.318989		0.847837	0.377841		1.44074	0.298022	0.33187	1.27733	0.485826	0.355727	0.912983	0.2665					1.17747	0.29581
	1.05467	0.52693		1.56519	0.238172	0.250886	1.25979	0.443259		0.985278	0.288795		0.690575	0.140286	0.084948	0.709109	0.391314	0.403786	0.978763	0.300734					0.607447	0.298625
	1.08915	0.405571		1.24852	0.133887	0.157181	0.470291	0.37094		1.07774	0.38675		0.874572	0.392682	0.246563	0.806284	0.590983	0.470357	1.04534	0.381423					0.958673	0.304885
	0.512926	0.279607		1.23597	0.138436	0.0826801	0.686436	0.270807		0.962017	1.18871		1.73555	0.225932	0.179859	0.908299	0.389405	0.35159	1.04734	0.265974					0.727518	0.309368
	0.87633	0.779131		1.06372	0.132697	0.36585	1.10272	0.310908		1.4196	1.03749		1.01809	0.230696	0.465734	0.919635	0.466496	0.340086	0.898782	0.399248					0.412465	0.313214
	1.17851	0.313284		1.38098	0.116928	0.142366	1.30167	0.224643		0.744587	0.710374		1.22019	0.165053	0.0670995	1.20912	0.380107	0.267361	0.976917	0.250277					0.438246	0.313517
	1.04929	0.679811		1.68192	0.190627	0.373644	0.839746	0.396193		1.1575	0.132729		1.02808	0.205221	0.091946	0.83879	0.391524	0.298858	1.19952	0.208436					0.765731	0.31815
	1.11264	0.480862		1.24384	0.152946	0.20926	0.981935	0.254011		1.00912	1.145		0.729911	0.236337	0.464994	0.856598	0.348845	0.198032	1.09246	0.44728					0.546438	0.319518
	0.951228	0.551533		1.38222	0.083188	0.1215	1.04774	0.333515		0.634115	0.445138		1.70082	0.276627	0.320291	0.538224	0.466088	0.198776	0.892311	0.282196					0.590316	0.323644
	0.90105	0.460016		1.23909	0.121137	0.251247	0.936212	0.2547		1.25454	0.322739		1.03593	0.251061	0.15882	0.735963	0.354298	0.155735	1.03229	0.354265					1.28247	0.326583
	1.038	0.412992		1.59606	0.215877	0.168111	1.14316	0.190911		0.9302	0.234873		1.06837	0.266346	0.0423645	0.803787	0.428993	0.392211	0.799441	0.238669					0.994738	0.329517
	0.970132	0.371771		1.22208	0.151472	0.278187	0.970791	0.289576		0.973073	0.191888		0.990865	0.210779	0.401371	0.743949	0.59891	0.512015	1.06388	0.264752					0.862497	0.334712
	0.614253	0.432665		1.51935	0.18589	0.181408	0.842015	0.255999		1.03172	0.0430589		0.757186	0.186472	0.232648	1.0753	0.475115	0.577922	0.957472	0.394551					0.914513	0.339455
	0.830736	0.297789		1.29141	0.292638	0.125533	1.13365	0.308361		1.08412	0.365542		1.04722	0.270509	0.189973	0.633525	0.366977	0.403514	0.918458	0.192534					1.22349	0.343282
	0.492332	0.363561		0.968907	0.186641	0.222331	0.747379	0.276142		1.02108	0.263364		1.537	0.16793	0.113612	0.791218	0.38497	0.181837	0.920457	0.171227					0.621305	0.34357
	0.964739	0.396002		1.50509	0.0659539	0.27725	0.949022	0.21187		0.900401	0.0255092		0.849166	0.185971	0.339436	0.987125	0.40816	0.412688	0.797558	0.340394					0.315616	0.345865
	0.879983	0.40381		1.28013	0.229342	0.18415	0.629161	0.282614		0.85627	0.850629		1.10233	0.305079	0.495641	0.85776	0.442782	0.235933	1.26389	0.288959					0.712975	0.351335
	0.972533	0.425482		0.835976	0.104682	0.182011	1.0869	0.248417		1.25963	0.272132		1.52753	0.133839	0.240854	0.77275	0.451633	0.0447881	0.759968	0.373547					0.490319	0.354992
	0.798082	0.319952		1.02982	0.12464		0.66331	0.316791		1.07396	0.28946		0.827971	0.18393	0.112408	0.740433	0.382975	0.232673	0.699856	0.226957					1.03291	0.360113
	1.09743	0.763019		0.961155	0.257189		0.77318	0.349251		0.907748	0.237734		1.46119	0.282533	0.113134	0.718974	0.484603	0.309045	1.02905	0.259866					0.817636	0.377028
	0.914251	0.346404		1.53099	0.118931		0.727282	0.282738		1.38666	0.270741		0.775398	0.192299		0.96433	0.586433	0.412079	0.814883	0.35248					0.692379	0.379286
	0.621766	0.335195		1.38301	0.108976		0.821672	0.258196		0.81052	0.579567		1.07295	0.313159		0.735524	0.349459	0.539246	0.957672	0.252787					1.44969	0.380531
	1.41407	0.452283		1.06645	0.136898		1.53839	0.288367		0.939753	0.80938		0.978074	0.222061		0.696056	0.266615	0.140259	0.738979	0.24461					1.07948	0.383075
	1.34182	0.509012		0.817866	0.237805		0.943461	0.183019		1.01532	0.817672		0.956714	0.328497		0.707311	0.242064	0.335766	1.02409	0.306507					1.39483	0.391212
	0.836176	0.444357		1.62738	0.120057		0.814936			1.15093	0.151413		0.742467	0.240526		0.751292	0.293395	0.449398	1.39997	0.105373					0.844667	0.39392
	0.762917	0.651192		0.918397	0.155068		0.665386			0.846561	0.523399		0.948821	0.232665		0.6588	0.569556	0.251198	1.08552	0.230471					0.89155	0.406559
	1.32746	0.516483		0.903323	0.146636		0.841341			1.30575	0.194465		0.849979	0.143136		1.02456	0.377767	0.157147	0.905525	0.323723					0.629943	0.420336
	0.799479	0.670678		1.65228	0.147603		0.87576			0.969093	0.510748		1.24768	0.19244		0.636978	0.280327	0.389292	0.948302	0.273704					0.658078	0.422052
	0.712872	0.439103		1.10234	0.186465		0.855452			1.12712	0.655346		0.936285	0.13778		0.854183	0.247575	0.385149	1.20621	0.289247					0.9171	0.440445
	1.06662	0.400916		1.06484	0.161289		0.758726			0.962983	0.331977		0.7609	0.182224		0.885074	0.333291	0.183141	0.883965	0.224272					0.806119	0.44448
	0.996144	0.332905		1.39209	0.132056		0.957415			0.914229	0.112738		1.0391	0.308273		0.812776	0.269395	0.410599	1.24455						0.399629	0.454352
	0.884313	0.307088			0.293554		0.965215			0.868748	0.568946		1.53954	0.20768		1.01356	0.235843	0.331996	0.950221						0.930379	0.477374
	0.760587	0.453699			0.141403		0.81786			1.05884	0.26947		1.16143	0.269045		0.708239	0.290658	0.442813	0.954544							0.504229
	0.914933	0.443698			0.180028		0.870079			0.887901	0.0949353		1.01313	0.113663		1.0686	0.253639	0.583267	0.9365							0.523728
	0.987635	0.525359			0.191477		0.910276			1.09444	0.29017		0.689036	0.184545		1.16408	0.259756	0.247896	1.07034							0.544169
	0.699383	0.504039			0.110168		0.813226			0.781266	0.204866		1.17451	0.149327		0.679548	0.25173	0.219668								0.596741
	0.974662	0.335328			0.292523		1.05148			0.831859	0.176671		1.15576	0.109205		0.733589	0.182606	0.431328
	0.983348	0.616351			0.194607		0.825706			1.044	0.169994		1.51392	0.133243		0.798402	0.248262	0.43556
	1.12165	0.387267			0.116054		1.19617			0.94774	0.216601		1.0087	0.133573		0.763968	0.255724	0.141748
	0.816414	0.558017			0.176514		0.509864			1.01388	0.200981		0.718533	0.143664		0.725713	0.22621	0.798261
	0.874854	0.430659			0.165854		1.07529			0.953501	0.182396		0.756168	0.146165		1.03424	0.244404	0.333109
	1.24741	0.557291			0.116472		0.755064			0.893494	0.248148		1.15984	0.151059		0.685521	0.273257	0.675594
	0.877327	0.33188			0.24163		0.634025			1.25002	0.075664		1.44626	0.167959		1.08292	0.215439	0.412045
	1.37292	0.427688			0.143931		0.927562			0.986843	0.319764		0.893692	0.169165		1.03998	0.200556	0.300356
		0.356299			0.19893		0.870874			0.804578	0.280412		0.977082	0.170917		0.94195	0.241264	0.438889
		0.445982			0.219225		0.854067			1.13004	0.0775588		1.23902	0.174845		1.22624	0.494616	0.651881
		0.434518			0.139654		0.885618			0.857093	0.256829		0.63099	0.187005		1.10749	0.256727	0.600201
		0.576975			0.182859		0.473757			0.890343	0.393065		1.1367	0.192398		1.21434	0.261169	0.348498
		0.397742			1.09379		0.745501			1.16613	0.353705		0.674679	0.198133		0.94262	0.322458	0.553523
		0.440116			0.188668		0.705899			1.54434	0.177671		0.967079	0.204716		1.23878	0.281199	0.364475
		0.405022			0.464748		0.933192			1.1873	0.610959		0.876766	0.212872		1.05795	0.439218	0.597252
		0.572517			0.162087		1.11522			0.837871	0.243703		0.83969	0.216219		1.05064	0.246064	0.433059
		0.502988			0.210335		0.590805			0.904881	0.214554		0.862643	0.218128		1.06488	0.354053	0.381033
		0.380698			0.257855		1.1715			0.876142	0.300954		0.922481	0.222977		1.89333	0.302714	0.409287
		0.747504			0.352713		0.86392			1.02088	0.171674		0.909852	0.228608		1.21238	0.282027	0.322038
		0.452475			0.464363		1.05205			0.823699	0.0681461		1.49163	0.230853		1.05143	0.435154	0.692617
		0.521517			0.177774		0.942651			1.25897	0.134527		0.745415	0.231038		0.977486	0.189667	0.452464
		0.799665			0.223459		0.964047			0.966076	0.316322		0.695162	0.23481		1.29802	0.329159	0.389765
		0.40058			0.123052		1.05197			0.993163	0.250715		0.680644	0.242187		1.12712	0.230209	0.704451
		0.336035			0.151579		1.04282			1.02617	0.643075		0.855147	0.254283		1.02618	0.36135	0.401251
		0.27989			0.161713		1.21499			0.961162	0.305892		1.00782	0.260335		1.46226	0.301624
		0.43464			0.185436		1.07203			0.924119	0.167055		0.812604	0.264621		1.15115	0.368892
		0.51728			0.217869		1.11545			0.952289	0.32434		0.950079	0.271449		1.17039	0.391501
		0.47467			0.300995		1.04593			1.06005	0.277122		0.774573	0.279904		1.28372	0.300565
		0.566166			0.186833		0.859208			1.02919	0.290346		0.650903	0.279999		0.999584	0.237412
		0.313014			0.122632		0.731558			0.884995	0.248765		0.966233	0.280058		1.46789	0.260695
		0.512583			0.18872		0.908093			1.11502	0.181932		0.85669	0.283783		1.02241	0.22774
		0.44596			0.167568		0.86447			1.21281	0.251369		0.827556	0.2883		1.36399	0.323687
		0.440507			0.219765		1.02328			0.820292	0.215426		0.653662	0.288856		1.36968	0.238871
		0.488943			0.112212		0.688863			1.06631	0.355737		0.802576	0.299719		1.20953	0.32185
		0.497613			0.198902		0.822295			0.86136	0.101875		1.2315	0.313004		1.29625	0.312612
		0.490101			0.139291		0.972505			0.5849	0.311855		0.995456	0.428953		1.68648	0.324725
		0.5496			0.209484		0.708008			1.31717	0.277861		1.56639	0.481649		0.971331	0.27245
		0.523089			0.177261		0.603061			1.2187	0.101819		0.571709			0.838183	0.423013
		0.788737			0.195099		0.600565			1.11948	0.171399		0.640765			1.12535	0.336863
		0.560021			0.143805		1.24919			1.44946	0.262519		0.700706			0.995244	0.290847
		0.381266			0.107314		0.636837			1.05606	0.206958		0.708586			1.24897	0.257478
		0.297909			0.113492		0.97697			1.55091	0.0812465		0.729944			1.03577	0.250763
		0.307135			0.111292		0.73964			1.13994	0.0779766		0.737404			1.00866	0.254682
		0.530086			0.207731		0.684926			1.89938	0.167813		0.747999			1.14646	0.193101
		0.701829			0.173774		0.71646			1.32146	0.329358		0.771065			0.938614	0.291096
					0.141994		0.994529			1.26821	0.288337		0.814976			1.13406	0.456512
					0.138433		0.918128			0.957705	0.328232		0.817639			1.08995	0.270802
					0.163487		1.47798			1.00544	0.354179		0.8234			1.27524	0.256345
					0.133958					1.17563	0.211702		0.831475			1.13865	0.382935
					0.222441					1.6036	0.215732		0.851056			1.26571	0.25515
					0.189663					1.27951	0.308308		0.866638			1.01547	0.260963
					0.0975596					1.31172	0.137955		0.868265			1.36407	0.347468
					0.206828					1.9079	0.32108		0.891748			1.05613	0.261134
					0.152075					1.20065	0.15519		0.894595			1.12483	0.298835
					0.206258					1.00427	0.00206114		0.89646			1.22869	0.378189
					0.149463					0.994012	0.057607		0.943804			1.12377	0.202303
					0.0828518					1.31245	0.120593		0.969763			0.935103	0.234563
					0.154414					1.29498	0.146028		0.987283			1.00363	0.370918
					0.179604					0.987262	0.210337		1.02696			1.27277	0.354512
					0.178286					1.05973	0.302073		1.03753			1.10654	0.430688
					0.11018					1.11649			1.05847			1.30546	0.512624
					0.0862786					1.0601			1.11879			1.10806	0.223646
					0.124395					1.40852			1.12686			1.01371	0.383775
					0.105326					1.42228			1.14116			0.730299	0.303315
					0.194425					1.1928			1.15134			0.998201	0.374052
					0.116917					1.07033			1.19804			1.11859	0.390292
					0.129804					0.998641			1.22433			0.916076	0.48562
					0.101218					1.33507			1.23586			1.00832	0.215139
					0.165334					1.26073						1.18469	0.412592
					0.138746					1.25565						0.971088	0.416352
					0.155839					1.54471						1.33294	0.405869
					0.0976845					1.10343						1.16715	0.53889
					0.130744					1.0161						0.9272	0.319139
					0.137816					1.03943						0.790467	0.310147
					0.143098					1.06616						1.07013	0.314585
					0.116003					1.08792						0.946642	0.40816
					0.108769					1.14435						1.4706	0.328333
					0.127719					1.18965						1.56193	0.239468
					0.129006					1.25338						1.04303	0.278995
					0.091661					1.26881						1.57948	0.339512
					0.131528					1.29531						1.1114	0.411648
					0.16102					1.40075						1.24145	0.3925
					0.183938					1.63736						1.76631	0.405198
					0.111103											1.45603	0.264359
					0.060919											1.17515	0.466109
					0.062594											1.19928	0.336557
					0.0632215											1.49948	0.380943
					0.078078											1.70947	0.213378
					0.0803035											1.31788	0.435769
					0.0807399											0.950385	0.330709
					0.0839625											0.966837	0.312099
					0.0841578											1.42138	0.173682
					0.0879837											0.977059	0.360696
					0.0909404											0.931801	0.36901
					0.0923389											1.15128	0.312476
					0.0928409											1.23797	0.287084
					0.093131											1.127	0.289506
					0.0988675											0.994583	0.354767
					0.0992576											1.26246	0.24461
					0.10236											1.43651	0.355737
					0.102912											0.914215	0.281061
					0.103391											1.08196	0.360183
					0.105581											1.148	0.353134
					0.109652											0.963263	0.266923
					0.109827											0.933882	0.283914
					0.118036											1.08597	0.502317
					0.118551											0.823067	0.205553
					0.119328											0.820982	0.440278
					0.119392											0.917763	0.199162
					0.11954											1.11418	0.298076
					0.119541											1.14625	0.272923
					0.120485											1.14457	0.313723
					0.120604											0.928439	0.212897
					0.121364											0.902667	0.298926
					0.122988											1.18449	0.409315
					0.123692											1.14263	0.233742
					0.12448											0.972451	0.298789
					0.128116											0.897575	0.268068
					0.128517											1.05565	0.224852
					0.132645											0.927433	0.422072
					0.133939											0.984723	0.466046
					0.134273											1.10706	0.2901
					0.136302											1.11158	0.364958
					0.137065											0.876923	0.34064
					0.137099											0.942903	0.305845
					0.13807											0.924779	0.371257
					0.141556											1.17408	0.304596
					0.141944											1.01765	0.44013
					0.14278											0.967959	0.465369
					0.143148											0.867699	0.356346
					0.14328											1.02424	0.265041
					0.143846											1.12308	0.364923
					0.145625											1.11656	0.416227
					0.150035											1.23102	0.286434
					0.151826											1.04986	0.372988
					0.153524											1.07212	0.352254
					0.153809											1.08212	0.33699
					0.154992											1.71705	0.584994
					0.155517											1.32915	0.492579
					0.158643											1.09564	0.424717
					0.160508											0.978905	0.36588
					0.160544											1.27176	0.349484
					0.161219											1.10096	0.196391
					0.166442											1.16422	0.415711
					0.167404											1.09515	0.717964
					0.17065											1.25353	0.253737
					0.173567											1.06032	0.356185
					0.175905											1.01884	0.395614
					0.178292											1.32982	0.244287
					0.187221											0.816428	0.346112
					0.196585											1.27412	0.300614
					0.218581											1.00306
					0.309216											1.13787
																0.996545
																1.25358
																1.2184
																1.2769
																0.895024
																1.08142
																1.56092
																1.92863
																1.75686
																2.04512
																1.13256
																1.28301
																1.50875
																1.19034
																1.74081
																1.28295
																1.55066
																1.83359
																1.59536
																1.74809
																1.45372
																1.33248
																1.21252
																1.28865
																0.914604
																1.71806
																1.19483
																1.57493
																1.39006
																1.38589
																1.15359
																1.61277
[truncated: 7 more columns]

## Sheet: 2d
	Individual data points of 3 independent experiments:																													Averages of each experiment that are plotted:
	WT 0 h	WT 1 h	WT 2 h	CSB 0 h	CSB 1 h	CSB 2 h	CSA 0 h	CSA 1 h	CSA 2 h	ELOF1 0 h	ELOF1 1h	ELOF1 2 h	UVSSA 0 h	UVSSA 1 h	UVSSA 2 h	STK19 0 h	STK19 1 h	STK19 2 h	XPA 0 h	XPA1 h	XPA 2 h	XPG 0 h	XPG 1 h	XPG 2 h	ERCC1 0 h	ERCC1 1 h	ERCC1 2 h			WT 0 h	WT 1 h	WT 2 h	CSB 0 h	CSB 1 h	CSB 2 h	CSA 0 h	CSA 1 h	CSA 2 h	ELOF1 0 h	ELOF1 1h	ELOF1 2 h	UVSSA 0 h	UVSSA 1 h	UVSSA 2 h	STK19 0 h	STK19 1 h	STK19 2 h	XPA 0 h	XPA1 h
REP1	1.09863	0.430491	0.571353	1.09706	1.14959	0.924815	1.21874	0.742308	1.19419	0.847953	0.801442	0.567552	0.834942	0.694101	0.418251	1.13223	1.16455	0.594929	0.918811	0.744938	0.791999	1.04367	0.844016	0.0959992	1.03582	0.726761	0.866465		REP1	1	0.576114	0.433038	1	1.17025	1.08426	1	1.12124	1.00646	1	0.848425	0.590437	1	0.836335	0.575397	1	0.842608	0.623303	1	0.735352
	0.93926	0.541554	0.584573	1.10971	1.29573	1.2177	0.915817	1.07613	0.924393	1.12532	1.26214	0.710806	0.953398	1.04354	0.544467	0.939745	0.83625	0.599894	1.06544	0.703455	0.68221	0.997978	0.659571	0.772143	0.802928	0.524652	0.995546		REP2	1	0.715851	0.562683	1	1.14471	1.19058	1	1.10649	1.09269	1	0.778529	0.649325	1	0.812014	0.650667	1	0.766631	0.604807	1	0.68188
	1.10483	0.270101	0.422992	0.950631	1.09239	1.16213	1.13214	0.942734	1.00569	0.936699	0.939114	0.655819	1.11966	1.03158	0.853528	0.680579	0.761752	0.604915	1.21107	1.10647	0.463616	0.642364	0.733628	0.77345	1.03245	0.669504	0.562875		REP3	1	0.716514	0.57335	1	1.11459	1.06784	1	1.04374	1.00511	1	0.894777	0.717656	1	0.853317	0.634199	1	0.888386	0.654888	1	0.786362
	1.11566	0.473186	0.4241	1.16142	1.13388	1.15057	1.03167	0.912507	0.72479	0.937044	1.05389	0.677295	1.00417	0.95379	0.487965	1.12876	1.03494	0.598361	1.01383	0.554008	0.559684	0.813329	0.560547	0.683689	1.04456	0.626922	0.545681
	1.01733	0.665236	0.405713	0.787236	1.40066	1.61771	0.765336	1.04633	1.1495	0.976531	0.48159	0.458073	1.06997	0.692304	0.639531	1.23723	0.820703	0.708665	1.08531	0.461214	0.712843	0.945158	0.65897	0.695514	1.14561	0.423381	0.621792
	0.942888	0.501335	0.662567	1.14018	1.26991	1.25937	0.749906	1.02427	1.00158	0.971621	0.883705	0.659039	0.91002	1.00685	0.463081	1.25264	0.746935	0.457845	0.852929	0.72838	0.498146	0.748095	0.800636	0.521979	0.786545	0.829924	0.614572		ANOVA table	SS	DF	MS	F (DFn, DFd)	P value
	1.09534	0.624077	0.54404	0.879852	1.25014	1.03234	0.984963	0.782036	1.12039	0.951748	0.688319	0.495314	1.00041	0.73155	0.545248	0.713939	0.948201	0.603216	1.21506	0.559537	0.632864	0.939467	0.614974	0.403988	0.973699	0.745251	0.66004		Treatment (between columns)	2.139	17	0.1258	F (17, 36) = 42,69	P<0.0001
	1.08602	0.714811	0.626725	0.845527	1.21984	1.06106	0.950632	0.944412	1.05513	1.01993	0.980413	0.543119	1.214	0.573982	0.667372	0.986908	0.918517	1.01293	0.92103	0.6126	0.564161	1.04998	0.599761	0.96344	1.0008	0.84062	0.796327		Residual (within columns)	0.1061	36	0.002947
	1.13782	0.560635	0.408185	1.21559	1.13977	0.998159	1.12418	1.08794	0.843653	0.867762	0.708763	0.650589	0.847049	0.924491	0.511426	0.735424	1.00581	0.690161	1.19377	0.591527	0.392232	0.989011	0.62972	0.804042	1.0438	0.577676	0.491243		Total	2.245	53
	1.38553	1.0355	0.631052	1.27822	1.18292	1.08314	1.23254	1.13934	1.06364	0.742198	0.824672	0.713986	1.02739	1.03408	0.323292	1.0265	0.712541	0.983527	0.836304	0.741425	0.377264	1.06865	0.796267	0.594869	1.01618	0.671832	0.482639
	1.38869	0.513163	0.602325	1.06371	1.40468	1.03267	1.32714	1.19073	0.810367	0.933809	0.92808	0.312656	0.923469	0.966861	0.708829	0.794753	0.936816	0.753246	0.809063	0.53261	0.59764	1.1489	0.700032	0.611232	1.05674	0.56496	0.848159
	1.02967	0.579211	0.693075	1.25489	1.08439	0.824916	0.824326	0.841783	0.97593	0.807908	0.745653	0.545856	0.904599	0.669229	0.604333	1.04423	0.948073	0.950156	1.02312	0.915245	0.636673	1.30387	0.672124	0.460996	1.21203	0.876958	0.570708		Number of comparisons per family	14
	0.882133	0.68067	0.394877	1.03624	1.32522	1.10761	1.13709	0.841069	0.945781	0.931168	0.681405	0.698129	1.06053	0.967205	0.614915	0.901307	0.857755	0.628083	1.06593	1.02659	0.475959	1.19937	4.07971	0.818379	1.15702	0.603427	0.502158		Alpha	0.05
	1.12559	0.489067	0.381897	1.05987	1.16181	0.926848	1.14014	0.847316	0.735759	1.21145	0.426838	0.533417	1.09911	0.835772	0.41923	1.05345	0.967001	0.667569	0.705813	0.750059	0.43923	1.00969	0.608938	0.674507	0.990718	0.771861	0.73652
	1.01069	0.1932	0.411035	0.938119	0.819822	0.876234	0.854828	1.25977	1.09126	0.978743	0.626172	0.558375	0.968323	1.01162	0.558383	0.79715	0.792157	0.684438	0.645498	0.752442	0.37668	0.987933	0.524977	0.505179	0.597835	0.534214	0.752323		Number of comparisons per family	16
	0.989436	0.412218	0.665311	0.835939	0.898747	1.23014	0.908845	1.11033	0.939924	0.683546	0.664534	0.567247	1.21278	0.410837	0.612563	1.04117	0.951422	0.814083	1.00313	0.596191	0.724128	1.18878	0.584453	0.509678	0.960851	0.640014	0.620697		Alpha	0.05
	0.843848	0.702133	0.343724	1.08773	1.36435	1.28057	0.884094	1.32602	0.835278	1.13652	0.547108	0.522232	0.920448	0.876995	0.790159	1.19879	0.714714	0.590192	0.91405	0.644522	0.702917	1.08208	0.646921	0.501739	1.24406	0.650557	0.55771
	1.05666	0.470566	0.356269	0.747864	0.80947	1.1372	0.820128	0.961461	0.924685	1.02405	0.554183	0.73298	1.2368	0.616238	0.52699	0.437361	0.76612	0.832368	0.865	0.622933	0.450375	1.03539	0.703442	0.464971	1.01204	0.890488	0.368113		Šídák's multiple comparisons test	Mean Diff,	95,00% CI of diff,	Below threshold?	Summary	Adjusted P Value
	1.27655	0.57053	0.421905	1.17999	1.19437	0.600693	1.11835	1.02021	1.04942	1.05393	0.667188	0.597982	1.38212	1.33387	0.582503	0.834099	1.02914	0.606723	0.997498	0.758269	0.421318	1.72259	0.683711	0.443263	0.84199	0.928767	0.412841		WT 1h vs. CSA 1h	-0.421	-0,5610 to -0,2810	Yes	****	<0.0001	B-H
	1.34627	0.814642	0.59499	1.12692	1.03537	1.50538	1.01265	1.08649	1.01045	1.15976	0.949347	0.544156	0.808507	0.958038	0.603425	1.0005	0.881541	0.491581	0.775456	0.848155	0.659329	1.15156	0.491455	0.434732	1.16173	0.450848	0.534225		WT 1h vs. CSB 1h	-0.4737	-0,6137 to -0,3337	Yes	****	<0.0001	B-E
	1.03235	0.713064	0.479699	1.10181	1.07141	1.25493	0.940395	1.03678	1.68679	0.973385	1.00179	0.541636	0.89118	0.485976	0.455052	0.981523	0.84282	0.566237	1.26007	0.657838	0.779071	0.967461	0.705618	0.56058	1.05773	0.575232	0.301689		WT 1h vs. STK19 1h	-0.163	-0,3031 to -0,02302	Yes	*	0.0121	B-Q
	1.09889	0.711086	0.476218	0.92427	1.14854	0.780787	0.954845	1.23359	1.08732	0.6912	0.673936	0.657318	0.986395	0.860478	0.590872	0.98301	1.09312	0.703499	1.27506	0.769991	0.852535	1.50997	0.64208	0.376514	0.861405	0.482031	0.597643		WT 1h vs. UVSSA 1h	-0.1644	-0,3044 to -0,02437	Yes	*	0.0111	B-N
	1.02129	0.479575	0.526802	0.904652	1.08701	1.39526	1.60283	1.13534	1.20258	0.829322	0.849613	0.87267	1.08475	0.876812	0.391504	0.911165	0.806172	0.633972	0.692243	0.451401	0.289167	1.09024	0.76555	0.923102	1.07376	0.949637	0.494535		WT 1h vs. ERCC1 1h	-0.03526	-0,1753 to 0,1048	No	ns	0.9999	B-Z
	0.737151	0.536596	0.476476	0.990839	1.11615	0.757148	0.741632	1.21399	0.762852	1.06842	0.815201	0.617227	0.961079	0.621145	0.422315	0.85726	0.86625	0.737642	1.05935	0.629176	0.638357	1.18087	0.690609	0.50198	0.743001	0.694713	0.678339		WT 1h vs. XPA 1h	-0.06504	-0,2051 to 0,07499	No	ns	0.9271	B-T
	1.09235	0.37839	0.363564	0.947087	1.13009	0.788974	0.938553	1.2345	0.860504	0.970955	0.916991	0.394058	1.155	0.956318	0.559486	0.961205	0.67198	0.498431	0.875615	0.886915	0.648932	1.07183	0.73278	0.78776	0.978473	0.776125	0.663862		WT 1h vs. XPG 1h	-0.04916	-0,1892 to 0,09087	No	ns	0.9941	B-W
	1.41132	0.775033	0.388228	0.883555	1.2195	1.23307	1.19475	1.1179	1.10478	1.09476	0.708946	0.797042	0.834569	0.87681	0.353772	0.948444	0.744493	0.603622	0.854364	0.597446	0.643871	1.00606	0.609355	0.460964	1.14526	0.862791	0.383622		WT 1h vs. ELOF1 1h	-0.1711	-0,3111 to -0,03106	Yes	**	0.0072	B-K
	0.702815	0.618457	0.420265	0.857492	0.960709	1.18545	0.977923	0.757552	1.09576	0.90898	0.907373	0.651221	0.587488	0.759129	0.527384	1.07259	0.725167	0.848748	1.0178	0.649805	0.451265	0.830717	0.843286	0.665605	1.45174	0.660652	0.415617		WT 2h vs. CSA 2h	-0.5117	-0,6518 to -0,3717	Yes	****	<0.0001	C-I
	1.25895	0.644332	0.312061	1.01147	1.18363	1.0324	0.993099	1.30533	0.890285	1.08593	0.815678	0.524204	1.04645	0.69668	0.751933	1.01445	0.626002	0.804527	1.13947	0.869813	0.526314	0.723942	0.914813	0.677911	1.02287	0.766802	0.710915		WT 2h vs. CSB 2h	-0.5912	-0,7312 to -0,4512	Yes	****	<0.0001	C-F
	0.615716	0.72832	0.472623	1.13616	1.03714	1.34061	1.14314	1.07998	1.24718	0.851162	0.929655	0.84795	0.875755	0.723024	0.667307	1.08476	0.852123	0.661602	0.963646	0.94606	0.693124	0.950343	0.937547	0.479889	1.2505	0.543322	0.541303		WT 2h vs. STK19 2h	-0.1046	-0,2447 to 0,03538	No	ns	0.3195	C-R
	0.853105	0.684507	0.386526	0.73283	1.13983	1.27292	1.08132	1.29533	1.33751	0.892266	0.808011	0.751344	1.16499	0.882322	0.447004	1.02921	0.795116	0.624787	0.892339	0.745164	0.592746	0.785923	0.611267	0.409	1.22198	0.757392	0.69981		WT 2h vs. UVSSA 2h	-0.09706	-0,2371 to 0,04296	No	ns	0.4355	C-O
	1.23675	0.368364	0.630192	1.27677	1.33734	1.02985	0.939763	1.32427	1.16562	1.19173	0.953522	0.673331	0.86163	0.816679	0.535167	1.18578	0.724904	0.843468	1.06841	0.563214	0.562012	0.929319	0.658955	0.360913	1.04217	0.627678	0.418459		WT 2h vs. ERCC1 2h	-0.01638	-0,1564 to 0,1236	No	ns	>0,9999	C-AA
	0.705895	0.401763	0.290714	1.01512	1.365	0.83632	0.640242	1.49875	1.1276	0.926082	0.993961	0.571405	1.24471	1.00583	0.51393	0.937046	0.663265	0.493703	0.776464	0.830175	0.617786	1.01503	0.604228	1.47099	1.05014	0.628232	0.727221		WT 2h vs. XPA 2h	-0.07238	-0,2124 to 0,06764	No	ns	0.8483	C-U
	1.01245	0.604825	0.526891	0.763359	0.934495	1.06461	1.0235	0.97728	1.1202	1.16668	0.99347	0.841696	0.991031	0.734366	0.721395	1.04319	0.594481	0.719063	1.05268	0.620416	0.670309	0.837707	0.497445	0.279685	1.1336	0.584303	0.60325		WT 2h vs. XPG 2h	-0.02325	-0,1633 to 0,1168	No	ns	>0,9999	C-X
	1.11084	0.651247	0.3939	1.00958	1.28461	1.07744	0.952288	1.55315	1.37309	1.32589	0.9335	0.715112	0.983377	1.13048	0.4982	1.02308	0.792085	0.553895	0.790405	0.636824	0.443906	0.988884	0.773115	0.779835	0.9227	0.706864	0.549133		WT 2h vs. ELOF1 2h	-0.1294	-0,2695 to 0,01058	No	ns	0.0918	C-L
	1.02482	0.810626	0.321374	0.975651	1.27192	1.31658	0.828696	0.923224	1.09665	1.08193	0.967504	0.469416	1.07295	0.814383	0.542946	1.11503	0.807496	0.604651	1.14431	0.52772	0.642024	1.08843	0.768876	0.639759	0.973044	0.815765	0.594162
	0.876679	0.796048	0.405258	1.19034	1.13966	1.17114	1.54521	0.836207	1.05459	0.834052	0.818057	0.549886	1.0254	0.860798	0.824324	0.926448	0.653579	0.527464	0.934993	1.28284	0.715038	1.05696	0.470526	0.637575	1.1015	0.739151	0.577038		Test details	Mean 1	Mean 2	Mean Diff,	SE of diff,	n1	n2	t	DF
	1.00086	0.756491	0.454867	0.884332	1.26218	1.04462	0.778899	0.862561	1.24539	0.883484	0.665574	0.574055	1.08265	1.28831	0.783169	0.968537	0.573455	0.532626	1.30983	0.848353	1.04718	0.976595	0.659571	0.529442	0.834447	0.670682	0.432624		WT 1h vs. CSA 1h	0.6695	1.09	-0.421	0.04433	3	3	9.498	36
	0.979086	0.678178	0.202109	1.03582	1.22167	0.854714	0.913527	0.758444	1.0857	1.12898	0.772953	0.468353	0.966541	0.604539	0.670814	0.751355	0.893224	0.479972	0.85411	0.668625	0.55473	0.955713	0.776703	0.572103	0.878791	0.688638	0.663643		WT 1h vs. CSB 1h	0.6695	1.143	-0.4737	0.04433	3	3	10.69	36
	1.10081	0.447419	0.451424	0.995001	1.45931	1.19307	1.16681	1.22862	1.0639	0.863351	0.844828	0.749188	1.1283	0.695039	0.686937	0.981866	0.68619	0.405519	0.757422	1.04993	0.61585	0.845966	0.694212	0.274579	0.691326	1.53085	0.432813		WT 1h vs. STK19 1h	0.6695	0.8325	-0.163	0.04433	3	3	3.678	36
	0.837665	0.41829	0.511299	0.976326	1.07373	0.941947	0.950233	0.917702	0.778988	1.19439	0.846898	0.589495	1.12682	0.670563	0.763244	1.14255	1.04953	0.689027	1.03674	0.862701	0.414783	0.856395	0.722747	0.809152	1.07912	0.81221	0.578564		WT 1h vs. UVSSA 1h	0.6695	0.8339	-0.1644	0.04433	3	3	3.709	36
	0.929002	0.460782	0.414021	0.950448	2.00188	1.08603	1.3089	1.36571	0.819311	0.853199	0.639975	0.456633	1.1641	0.789455	0.7977	0.828335	0.892735	0.807017	1.16935	0.549083	0.766453	0.875813	0.627903	0.4225	1.05439	0.6342	0.417692		WT 1h vs. ERCC1 1h	0.6695	0.7048	-0.03526	0.04433	3	3	0.7956	36
	1.15563	0.506075	0.255129	0.915558	1.17913	0.930385	1.02061	1.35936	0.742939	1.6103	0.673857	0.412625	0.766411	0.933195	0.510815	0.870271	1.05845	0.740029	0.654442	0.791288	0.589791	1.10892	0.538731	0.347223	1.12351	0.59077	0.602242		WT 1h vs. XPA 1h	0.6695	0.7345	-0.06504	0.04433	3	3	1.467	36
	1.31196	0.574226	0.313952	0.998239	1.30285	1.06745	0.657603	1.06598	1.02644	0.762857	0.788478	0.546388	0.568119	1.28118	0.464542	0.949059	0.956929	0.662823	1.03422	0.650127	0.689221	1.32713	0.586737	0.465261	0.844055	0.742945	0.826732		WT 1h vs. XPG 1h	0.6695	0.7186	-0.04916	0.04433	3	3	1.109	36
	1.10866	0.665508	0.676194	1.03757	0.967508	1.00566	1.05687	0.885919	0.925518	1.12334	0.934749	0.501647	0.903227	0.775482	0.697231	1.21455	0.913158	0.497265	1.02844	0.781371	0.59743	0.856926	0.63087	0.706708	0.86923	0.644903	0.66764		WT 1h vs. ELOF1 1h	0.6695	0.8406	-0.1711	0.04433	3	3	3.86	36
	0.885303	0.606175	0.426321	0.859432	1.00269	0.834841	0.974364	1.41224	0.916721	0.964432	0.926255	0.677209	1.02957	0.960707	0.556049	1.09011	0.830903	0.43393	1.42096	0.919925	0.564796	1.04581	0.587317	0.464371	0.884769	0.59908	0.644355		WT 2h vs. CSA 2h	0.523	1.035	-0.5117	0.04433	3	3	11.54	36
	1.1678	0.498701	0.44656	0.724843	1.42301	0.794724	0.887391	1.06456	1.0713	0.912555	0.857956	0.701557	1.19945	0.799009	0.499779	1.28268	0.564819	0.64587	1.09337	0.775417	0.571599	0.97069	0.984902	0.527419	0.771622	0.840382	0.482393		WT 2h vs. CSB 2h	0.523	1.114	-0.5912	0.04433	3	3	13.34	36
	1.12926	0.780949	0.333352	1.02375	1.12494	1.0119	0.956537	1.42889	1.06933	0.792879	1.12299	0.903183	0.95861	0.815881	0.78468	1.03891	0.829173	0.826291	0.975498	0.610748	0.559568	0.937167	0.751948	0.623346	0.833079	0.58077	0.620145		WT 2h vs. STK19 2h	0.523	0.6277	-0.1046	0.04433	3	3	2.361	36
	0.779814	0.859962	0.346254	0.874821	1.30894	0.988326	1.14109	1.24992	1.19526	0.992545	0.855579	0.553867	1.07272	0.773762	0.519833	0.935787	1.08779	0.463493	1.05812	0.744995	0.488208	0.782373	0.382673	0.475648	0.933917	0.618152	0.840213		WT 2h vs. UVSSA 2h	0.523	0.6201	-0.09706	0.04433	3	3	2.19	36
	0.57962	0.529843	0.512172	0.890355	1.19048	1.12307	1.1221	1.14249	1.18939	0.955233	0.805489	0.505075	1.26906	0.778716	0.451539	1.12136	0.79324	0.819005	0.777798	0.869452	0.591116	1.00285	0.871682	0.441976	0.932835	0.656317	0.256701		WT 2h vs. ERCC1 2h	0.523	0.5394	-0.01638	0.04433	3	3	0.3696	36
	0.968701	0.619249	0.342546	0.77264	1.07407	1.18516	1.22369	1.46346	0.758633	1.0287	0.593389	0.433001	0.949764	0.815242	0.432475	1.11362	0.637783	0.670416	0.983436	0.692047	0.67983	1.06665	0.579973	0.768368	0.751108	0.695072	0.770709		WT 2h vs. XPA 2h	0.523	0.5954	-0.07238	0.04433	3	3	1.633	36
	1.46526	0.713709	0.372954	0.979254	1.214	0.884922	0.78423	1.26042	1.45235	0.979726	1.09745	0.486964	1.04363	0.887179	0.59337	0.943977	0.892672	0.630602	0.733475	0.592227	0.462366	0.982677	0.728981	0.711896	0.788257	0.791106	0.60875		WT 2h vs. XPG 2h	0.523	0.5463	-0.02325	0.04433	3	3	0.5246	36
	0.725576	0.317314	0.171744	0.972403	0.792177	0.763938	1.28942	0.919936	1.38757	0.760526	0.9889	0.435504	1.01214	0.984449	1.0026	0.886793	0.742874	0.747985	0.782273	0.499033	0.567803	1.06596	0.567965	0.645366	0.936732	0.955235	0.629526		WT 2h vs. ELOF1 2h	0.523	0.6525	-0.1294	0.04433	3	3	2.92	36
	0.831607	0.448154	0.392571	1.02737	0.88606	1.19506	0.755191	1.465	0.741122	0.989817	0.898428	0.533384	0.519473	0.590162	0.554689	1.10259	0.914516	0.515375	0.967137	0.428149	0.517443	1.04832	0.907805	0.902511	1.15727	0.593591	0.582094
	0.840237	0.829359	0.418263	1.03415	1.43168	0.696275	1.15146	1.18515	0.902774	1.06626	1.063	0.380763	1.0323	0.649131	0.452256	1.00124	1.09684	0.602526	0.910707	0.996812	3.09577	0.937651	0.721283		1.05931	0.732628	0.397696
	0.949966	0.726005	0.496497	1.05927	1.11728	1.1998	1.07907	1.23815	0.826634	1.05319	0.737076	0.638459	1.11868	0.870807	0.677361	0.707829	0.704446	0.465988	1.1282	1.00263	0.645177	0.974588	0.749133		1.12272	0.632811	0.568849
	0.939922	0.771856	0.240935	0.917988	1.20702	1.23406	0.858471	1.39883	0.810818	1.17402	1.05002	0.558541	0.988716	0.955615	0.428582	1.15632	0.841249	0.627254	1.35632	0.740817	0.759034	0.969794	0.555522		0.981599	0.725149	0.490443
	1.01649	0.545924	0.341215	0.662713	1.29135	1.27768	0.766108	1.19611	1.323	1.19333	0.983573	0.55627	0.706818	0.621904	0.358794	1.02515	0.673425	0.436373	0.954804	0.941517	0.680918	0.64909	0.560241		1.08085	0.589721	0.512467
	0.995716	0.380923	0.25356	1.18643	1.1867	1.18127	0.974107	1.13477	0.653033	1.06632	1.06337	0.676001	0.923233	0.954892	0.632991	0.947323	1.05591	0.433427	0.937988	0.943654	0.538871	1.05765	0.946417		1.24451	0.93002	0.548064
	0.832251	0.546935	0.325444	1.19361	1.14437	1.02979	0.77445	0.92879	1.159	1.2424	0.876035	0.280428	1.11095	0.806444	0.527642	0.959311	0.684305	0.638022	1.17427	0.635172	0.492797	0.93867	0.662001		0.943322	0.646746	0.429083
	1.01399	0.680995	0.383007	1.60279	1.11636	1.14708	0.979255	1.12003	0.687637	0.754336	0.772157	0.632424	1.15534	0.718475	0.459434	0.923573	1.00595	0.557579	1.18923	0.651704	0.526985	1.04598	0.692337		0.986259	1.14271	0.393033
	1.10488	0.458857	0.374172	0.907243	1.03081	1.08162	1.01993	1.36443	1.18852	0.834498	0.976345	0.461152	1.02406	0.802876	0.624187	1.05202	0.529255	0.58974	0.790629	1.04243	0.629002	1.14537	0.496462		1.03103	0.649008	0.642766
	0.898006	0.310602	0.387698		1.37375	0.898956	1.09965	1.2457	0.877088	0.801577	1.26526	0.650077	1.0238	0.799645	0.655828	1.11938	0.949215	0.687483	0.939457	0.794331	0.490491	0.942953	0.739306		1.07181	0.851764	0.528741
	0.911571	0.454767	0.299761		1.13407	1.24005	1.24601	0.8787	0.728154	0.826102		0.467174	1.10186	0.629287	0.55006	0.872976	0.869721	0.470386	0.949261	0.751821	0.546437	1.05171	0.742056		0.975209	0.278023	0.470336
	1.29563	0.698845	0.438169		1.25792	0.819887	1.0037	1.4389	1.08508	0.842124		0.467769	0.922831	0.779133	0.765016	1.20916	0.92859	0.589788	1.25872	0.649807	0.903257	0.65843	0.657095		0.697607	0.879285	0.612351
	1.19548	0.647283	0.648708		1.11103	1.24626	0.698776	0.946188	1.05312	1.09257		0.633872	1.13617	1.03787	0.360701	0.977358	0.93562	0.613824	1.22335	0.70345	0.631204	0.960966	0.747125		1.06216	0.367527	0.628923
	0.828005	0.766939	0.41816		1.2115	0.811493	0.96717	1.14911	0.977445	1.2302		0.746927	0.913149	0.928439	0.4179	1.05808	1.1416	0.517003	0.949749	0.776194	0.49034	1.10705	0.892772		1.01892	0.317974	0.644109
	1.17541	0.730978	0.310673		1.34226	1.20201	1.0192	1.33812	1.19198	0.614056		0.564978	0.98663	0.981445	0.711056	0.919466	0.898936	0.38692	1.03272	0.637367	0.594529	1.0816			1.20522	0.486463	0.599526
	0.916299	0.331024	0.559845		1.33007	1.54737	0.877057	1.28185	0.782142	1.08556		0.561481	0.911163	0.521485	0.559941	1.27769	0.784569	0.686822	0.91469	0.778338	0.378024	0.78912			1.06107	0.438592	0.558435
	0.908009	0.311174	0.601831		1.15904	1.39435	0.95933	0.855084	1.09804	1.01933		0.678857	1.01861	0.942599	0.5641	1.25284	0.883355	0.501826	0.902042	0.98704	0.445216	1.00515			1.02312	1.03599	0.554178
	0.670335	0.654337	0.407648		1.00196	1.09459	0.994482	1.22935	1.15574	1.06304		0.627173	0.770051	0.849222	0.65791	1.05992	0.627204	0.593383	0.990376	0.623197	0.565234	0.940345			1.07069	0.836721	0.552008
	0.615059	0.614379	0.479223		1.19455	1.15926	1.02588		0.904775	1.10704			0.911714	0.71674	0.455752	1.08618	0.78939	0.47566	0.947697	0.829707	0.896235	0.936393			0.876591	0.797496	0.506455
	0.955271	0.505755	0.747527		1.59525	0.985014	0.997166		0.930631	1.08068			1.01848	0.897752	0.727316	0.84648	0.923392	0.654357	0.777855	0.656924	0.627079				1.02682	0.772651	0.401586
	0.76601	0.587145	0.548149		1.19864	1.11888	1.20753		0.897421	0.890532			0.97595	0.744227	0.559265	1.17879	1.49298	0.582098	0.872263	0.660079					1.16167	0.824894	0.646676
	1.08149	0.403853	0.328892		1.04376	1.40106	1.04714		0.902458	1.03948			1.2118	0.773407	0.639003	1.11921	0.835521	0.786306	0.96324	0.581249					0.930316		0.697943
	1.20878	0.53487	0.418538		1.06215	1.0801	1.00077		0.984477	0.945384			0.912355	0.741622	0.545407	1.2401	0.776824	0.631259	1.40391	0.688905					1.14062		0.633558
	0.950074	0.500997	0.321914		1.14277		0.990883		0.894436	1.18049			1.12101	1.05364	0.371297	0.776267	0.962893	0.46316	1.07686	0.705002					0.961781		0.628498
	0.925519	0.67225	0.189761		0.624548		1.23534		1.15503	0.856316			0.979908	0.537964	0.743138		0.775131	0.814282	0.994922	0.762713					0.89346		0.460176
	0.787007	0.751106	0.196423		1.03613		0.906783		0.842369	1.04932			1.09227	1.04245	0.470808		0.665076	0.274521	0.96973	0.750536					1.03567		0.93636
	0.83718	0.932091			1.27004		1.09608		1.03109	1.65671			0.84244		0.493095		0.66964	0.379657	0.98586	0.711024					1.17392		0.561928
	0.734955	0.438261			1.11882		0.848574		0.887137	0.870196			1.0647				0.560203	0.348928	1.04455	0.675819					1.01798		0.491567
	0.621542	0.453886			1.05104		1.00014		1.12242	0.756258							0.77288	0.67989	1.03577	0.618688					1.02529
	1.15046	0.436892			0.919889		1.15249		0.946924	1.10771							0.980938	0.610211	1.09965	0.75309					0.92596
	1.5368	0.833108			1.10469		0.96958		1.16961	1.02033							0.771467	0.770041	0.804997						0.941651
	0.785463	0.413278			1.11815		1.02046		0.786211	1.24405							0.88526		0.995114						0.770625
	0.913902	0.625701			1.07252		1.30605		0.601709	1.06518							0.89398		1.0893						0.862131
	1.11144	0.30482			1.08447		0.720191		0.949887	0.894362							0.727067		0.926642						1.02742
	0.905994	0.859573			1.1689		0.882586		0.843356	1.1404									0.951308						1.20493
		0.567499			1.30631		0.858285		0.984364	1.08036									1.59827						1.06658
		0.655948			0.823899		0.968081		0.985965	1.06952									0.97622						0.964983
		0.580922			1.12542		0.866141		0.995084										1.12378						0.962977
		0.399269			1.16582		0.753359		1.12622										1.15834						0.881861
		0.358577			1.26109		0.692951		0.891318										1.11073						0.92587
		0.398603			1.28445		0.927537		0.8435										0.938562						1.10914
		0.562418			1.02666		0.810508		1.34609																0.965495
		0.648848			1.37178		0.868442																		0.999099
		0.420241			1.00832		1.2485
		0.3602			1.0919		0.931885
		0.566553			1.33806		1.10628
		0.390916			1.16625		1.18703
		0.409224			1.09991		1.24832
		0.482661			1.27093		1.25252
		0.745523			1.19682		0.902538
		0.482611			1.57002		1.05368
		0.6214			1.13984		0.721493
		0.697493			1.23067		1.1074
		0.466081
		0.76549
		0.666574
		0.533272
		0.776784
		0.65011
		0.504999
		0.648306
REP2	0.929028	0.736975	0.477013	1.04848	1.11596	1.00512	0.95981	1.10969	1.05945	1.00065	0.896945	0.643826	1.02236	0.939299	0.573666	1.40938	0.995083	0.460849	0.963339	0.76398	0.556792	1.11781	0.77686	0.456363	0.866438	0.668744	0.507942
	0.950557	0.691455	0.82193	1.16896	1.20321	1.16832	0.978384	1.06822	1.30417	0.962857	0.708614	0.43894	0.842312	0.68173	0.653239	0.877918	0.86476	0.478535	0.931575	0.590833	0.535784	1.20108	0.563119	0.292838	0.884125	0.601993	0.658586
	0.938771	0.805318	0.577088	1.00883	1.34605	1.2592	1.00565	0.724987	1.33117	0.842606	0.791574	0.555286	1.0246	0.727085	0.762579	0.823163	0.560484	0.654663	0.964524	0.57501	0.710175	1.04797	0.754092	0.48051	0.949332	0.634189	0.33941
	0.751645	1.122	0.659644	0.862104	0.910988	1.21677	1.38282	1.17501	0.879118	1.00976	0.979531	0.457063	0.997992	0.414798	0.582512	1.07189	0.750674	0.533078	1.00793	0.7738	0.480008	0.947684	0.795558	0.548519	1.26183	0.658076	0.471139
	1.20417	0.953101	0.598838	1.02033	0.957699	0.908398	0.967124	1.14603	0.943179	0.890871	0.769084	0.43053	0.967944	0.617805	0.570667	0.9408	0.720353	0.745126	0.966896	0.746058	0.435511	0.682629	0.743496	0.483258	0.911892	0.759029	0.338671
	1.00214	0.707443	0.650532	0.866957	0.966404	1.6736	0.924451	1.10303	1.29154	0.906783	0.817821	0.636059	0.998908	0.609676	0.524148	0.859481	0.894696	0.631317	1.17382	0.510252	0.491247	0.942742	0.646649	0.563415	1.02982	0.718384	0.590309
	1.0946	0.582958	0.620595	1.00594	1.21396	1.19321	1.22984	0.728807	1.26984	1.00643	0.576719	0.661683	1.56611	0.893048	0.533386	0.988472	0.728529	0.586508	0.94655	0.961809	0.637885	0.973523	0.691631	0.558213	1.18073	0.716317	0.576797
	1.0362	0.585431	0.555406	0.740098	1.42985	1.24985	1.00694	0.817779	1.16083	0.86736	0.748559	0.748706	0.835595	0.817364	0.334174	0.777699	0.838688	0.732138	0.988295	0.784517	0.447052	0.839043	0.571668	0.498489	1.03127	0.712945	0.48991
	0.855842	0.671779	0.876417	1.13004	1.24097	0.967568	1.33199	1.0598	1.02694	0.974032	0.520844	0.72093	0.905428	0.776348	0.381166	0.936406	0.64578	0.743794	0.984071	0.51469	0.48948	0.946585	0.707821	0.654155	0.758329	0.61549	0.623352
	0.865489	0.560484	0.456936	0.860688	1.10642	1.0535	0.967141	1.43257	1.21595	1.34693	0.947692	0.872265	0.967671	1.20876	0.552261	1.16469	0.692151	0.756825	1.06536	0.552681	0.393532	0.86491	0.603187	0.36275	1.05088	0.575572	0.460872
	1.08857	0.984345	0.41577	0.92488	1.11437	1.43342	0.939148	0.817669	0.91076	1.17715	0.732654	0.689077	0.801783	0.847498	0.734737	0.88255	0.707572	0.670782	0.863582	0.824116	0.462384	0.735276	0.560259	0.563243	0.999684	0.730269	0.606099
	0.874907	0.735221	0.777669	0.921077	0.719005	1.04414	1.10178	1.01027	1.31184	0.99018	0.733758	0.750149	0.954986	0.892683	0.430882	0.848808	0.654542	0.609125	1.10992	0.728388	0.614241	0.913595	0.517083	0.461961	1.0379	0.62242	0.388081
	0.86004	0.741129	0.561624	0.845123	1.01376	1.47065	1.18589	1.05938	1.46528	0.949119	0.773529	0.555761	0.9232	0.838411	0.587812	0.991657	0.546036	0.57395	0.982652	0.635089	0.605767	1.01875	0.347178	0.578453	0.935772	0.535981	0.472906
	0.920429	0.811639	0.589709	0.880037	1.35185	1.37849	1.03226	1.01709	1.13217	0.802464	0.670369	0.689513	1.07752	1.04703	0.734455	1.09293	0.5555	0.597064	1.1755	0.559808	0.51755	0.909183	0.794974	0.662441	1.19531	0.798596	0.414802
	0.927466	0.72194	0.462678	0.744176	1.01138	1.51275	0.964704	1.02111	1.16354	1.10158	0.741263	0.601393	0.742	1.0504	0.832703	0.998977	0.718286	0.498578	1.06189	0.655659	0.505836	1.00869	0.932995	0.583075	0.890439	0.509644	0.893236
	0.877987	0.749526	0.698726	0.947052	1.34766	1.24149	0.784607	1.1123	0.976503	0.767715	0.739294	0.459968	1.15832	0.920995	0.675989	0.773206	0.711322	0.294114	1.0492	0.718556	0.509643	0.889529	0.916973	0.391412	0.933168	0.692708	0.502367
	1.23996	0.698677	0.470564	1.14628	0.974125	1.16929	1.10681	0.962512	1.13479	0.978808	0.631591	0.48622	1.16646	0.967623	0.573233	1.19888	0.501329	0.650986	1.20056	0.76479	0.461411	1.08476	0.380793	0.582114	1.0129	1.00554	0.537666
	0.955574	0.670402	0.425144	0.894902	1.01585	0.658486	1.14348	1.27931	1.43139	0.932191	0.801886	0.562884	0.885513	0.883701	1.10479	0.799105	0.688587	0.637504	0.892006	0.57571	0.536535	1.1403	0.603374	0.619039	0.966312	0.546149	0.684872
	1.00743	0.487624	0.686991	1.11956	1.224	1.45498	0.822448	0.94791	1.19252	0.923512	0.744216	0.794185	1.11133	0.758654	0.90977	1.15571	0.529518	0.488378	0.901576	0.886683	0.509692	1.01894	0.704022	0.469735	1.00277	0.756571	0.420787
	1.08253	0.803683	0.52136	1.20842	1.07664	1.0212	1.02571	0.789483	1.20514	0.944791	0.710399	0.685027	0.833492	1.21604	0.910176	1.17655	0.80277	0.616651	1.05013	0.615603	0.539536	0.956609	0.49853	0.363191	0.758513	0.437351	0.523717
	1.44812	0.709555	0.59729	0.90941	1.27785	1.19152	0.731954	1.18026	1.17093	0.943603	0.915204	0.799186	0.810154	0.574804	0.67134	1.11266	1.01695	0.668883	1.33019	0.851551	1.083	1.0754	0.533739	0.380427	1.0649	0.81675	0.504178
	1.06447	0.612415	0.74592	0.894259	1.24504	1.51472	0.81375	1.07843	1.00514	1.02326	0.493979	0.529148	0.810704	0.848834	0.635227	1.04718	0.640825	0.53697	0.978146	0.623178	0.618524	1.19738	0.844118	0.375507	0.921718	0.525368	0.586401
	1.07562	0.733343	0.53229	0.88196	1.05711	1.05139	0.956212	0.914425	1.06651	1.11691	0.773602	0.263826	0.943544	0.795496	0.934498	0.976234	0.660636	0.579206	0.743	0.777918	0.596392	1.13638	0.738219	0.540407	1.08079	0.813018	0.553764
	1.21205	0.773883	0.507172	1.03618	1.26427	1.08076	1.45641	0.587041	0.853617	0.69517	0.825437	0.586817	1.04172	0.681229	0.636664	1.35926	0.792037	0.85451	1.08095	0.675972	0.700296	0.82577	0.46905	0.366664	0.99681	0.792578	0.646468
	0.594254	0.664029	0.799474	1.01486	0.995144	1.10336	0.960644	1.11239	0.920674	1.09121	0.7813	0.560153	0.816566	0.965192	0.552144	1.08679	0.609287	0.686707	0.995843	0.476945	0.410175	1.1109	0.720327	0.424009	1.02226	0.473087	0.410666
	0.929205	0.57151	0.491614	0.988951	1.24402	1.20718	0.933684	1.14242	1.32469	0.807591	0.83316	0.536219	1.12948	1.08197	0.731003	0.991771	0.958012	0.547154	0.89796	0.873385	0.339543	1.11122	0.764033	0.527342	0.84625	0.602724	0.778525
	1.21191	0.80322	0.476268	1.10827	0.816534	1.0012	0.938461	1.15948	0.986828	1.19495	0.868942	0.77469	1.01205	0.449607	0.512399	0.841714	0.658621	0.736681	0.897033	0.369764	0.481527	0.882679	0.782704	0.622012	1.40689	0.833318	0.309666
	0.8257	0.802792	0.301578	1.01301	0.838147	1.0815	0.986358	0.883556	1.12811	1.00693	1.01223	0.708624	0.86228	0.943822	0.762003	1.08867	0.684661	0.516903	0.781986	0.751756	0.481009	0.978935	0.89184	0.560211	1.33289	0.618292	0.343596
	1.06982	0.571156	0.648879	0.961947	0.925037	1.36134	1.03745	1.0299	1.18486	1.18803	0.591667	0.689109	0.915558	0.781479	0.840287	1.14207	0.930792	0.58412	0.917803	0.790361	0.339035	1.34068	0.83411	0.564005	1.01686	0.657242	0.390074
	1.18875	0.77178	0.469816	0.844102	1.28673	1.07264	0.809662	1.18208	1.01008	0.948945	0.759349	0.907531	1.14931	0.897734	0.582378	1.22449	0.889431	0.516396	1.13915	0.607651	0.418478	0.80213	0.752617	0.656347	0.816313	1.0011	0.262072
	1.23091	1.08965	0.441273	1.26191	1.16807	1.35043	1.17755	1.16313	0.785638	1.02444	0.647122	0.644734	0.850246	0.593446	0.640323	0.835201	0.634847	0.544215	0.856257	0.900298	0.26482	0.950011	0.523015	0.446207	1.09834	0.78296	0.427843
	0.887084	0.378087	0.804833	1.06746	1.11546	1.46433	1.02679	1.13471	1.01418	0.998406	0.921022	0.819922	1.13586	0.90093	0.467864	1.34348	0.57786	0.467909	0.867446	0.590981	0.272386	1.16996	0.683801	0.374234	1.04723	0.460386	0.524151
	1.04425	1.06662	0.601718	0.926771	1.35312	0.993546	0.743044	1.3958	1.26975	1.05486	0.746374	0.782653	1.09854	0.780221	0.731483	0.944275	0.779051	0.547767	0.978612	0.647301	0.44988	1.26826	0.527677	0.580176	0.919226	0.871015	0.364885
	0.876673	0.759223	0.369908	1.1232	1.04474	1.06455	1.00783	1.04554	1.08373	0.887605	0.797085	0.711686	0.84545	0.741335	0.556524	0.981639	0.559593	0.461502	1.02497	0.651258	0.413259	0.852339	0.829061	0.594086	1.0647	0.89089	0.323717
	0.660002	0.836987	0.644715	0.886471	1.43045	0.951121	0.742228	0.996569	1.08079	1.14282	0.572771	0.729002	0.881416	0.756262	0.62333	1.0483	0.830303	0.5464	0.979634	0.740606	0.503644	1.11194	0.974247	0.421214	1.0342	0.736644	0.331033
	0.921948	0.904541	0.401738	0.835657	1.05794	1.25232	0.917409	1.19058	0.866218	0.908393	0.838526	0.320869	0.918224	0.946082	0.52306	1.10758	0.650354	0.695576	0.728877	0.752984	0.563094	0.905809	0.614506	0.732108	1.14729	0.565203	0.478893
	1.24563	0.674842	0.661007	0.908818	1.18537	1.07621	1.13459	1.11971	0.707824	0.920419	0.758108	0.574908	1.35414	0.589831	0.629568	1.17262	0.866451	0.533805	0.774121	0.760537	0.428894	0.87142	0.599008	0.542519	0.911996	0.665202	0.448731
	1.23262	0.759717	0.49133	1.11159	1.32433	1.13492	0.959166	1.45699	1.20736	0.96267	0.952314	0.69487	0.867153	0.587837	0.729771	0.959461	0.765283	0.787908	1.1929	0.557238	0.570539	1.53225	0.732897	0.633074	1.07395	0.622531	0.348605
	0.860056	0.900432	0.676072	1.10427	1.28907	1.20043	1.15271	1.31678	1.01422	0.98601	0.537588	0.735899	1.2254	0.707582	0.498886	1.04498	0.897464	0.584172	0.959733	0.744331	0.424353	1.01892	0.918838	0.383388	1.0783	0.49073	0.711976
	0.968484	0.65691	0.456815	0.934849	1.27649	1.20196	0.775358	1.38008	1.26632	1.00503	0.735634	0.499553	0.872983	0.836136	0.847463	0.925656	1.0614	0.575103	1.15784	0.968193	0.490589	1.19148	0.606938	0.448604	1.11653	0.655346	0.794732
	1.26793	0.821078	0.56899	0.875683	0.954999	1.1349	1.01386	0.76773	1.11463	0.824993	0.722667	0.73588	0.873295	0.745694	0.604167	1.19698	0.797904	0.585457	1.0061	0.781023	0.482911	0.88752	0.746595	0.6698	0.819106	0.718357	0.481592
	1.10582	0.580097	0.728759	0.778137	1.05874	1.04941	0.799933	0.780686	0.712669	0.694338	0.759231	0.687286	1.02288	0.804585	0.713785	1.42838	0.726684	0.849811	1.02403	0.896841	0.422521	0.924928	0.612822	0.692857	1.03019	0.519296	0.400054
	1.20613	0.825177	0.578078	0.949345	1.07273	1.30526	0.975972	1.23458	0.958824	1.31828	0.57832	0.852891	1.1602	0.821815	0.671475	0.998422	0.799112	0.769176	1.06104	0.761799	0.451821	0.811319	0.74706	0.18767	1.08898	0.805218	0.499548
	1.05415	1.0709	0.484928	1.04851	1.2314	1.26592	0.806182	0.991826	1.05712	1.03642	1.06923	0.849943	0.911531	0.783449	0.872496	0.891459	0.639732	0.708828	0.900148	0.721294	0.512728	0.84283	0.301808	0.5492	0.833371	0.435348	0.411598
	0.843221	0.722062	0.555056	1.12455	1.24444	1.44002	0.983103	1.00143	0.893656	1.09765	0.914686	0.66857	0.793548	0.669623	0.813223	0.883778	0.996253	0.596183	0.972741	0.656834	0.687988	0.813995	0.937633	0.575685	0.890251	0.836193	0.311008
	0.704227	0.673927	0.511936	1.04355	1.47479	0.935282	1.20528	1.23332	1.08321	0.990265	0.642166	0.68054	1.42129	1.01437	0.773749	1.19695	0.742556	0.659178	1.05461	0.705722	0.473662	1.02676	0.342544	0.61838	0.816326	0.805769	0.303615
	1.12629	1.01939	0.561957	0.918778	0.92876	1.00569	0.908355	0.960257	1.28815	0.927241	0.713356	0.617797	0.798107	0.588742	0.782387	0.87444	0.824777	0.681685	0.858277	0.6591	0.507353	0.87836	0.352193	0.747539	0.866928	0.688354	0.341644
	0.904243	0.858703	0.378827	1.03043	1.45911	1.24043	1.06116	1.06197	0.949592	1.15034	0.699512	0.5944	0.930879	0.778912	0.500465	1.16345	0.925547	0.754014	1.11544	0.68691	0.675679	0.764613	0.762226	0.503228		0.901562	0.495063
	1.23735	0.695121	0.659983	0.990886	1.24941	1.23204	1.17086	1.20293	0.939797	0.989478	0.859308	0.916208	1.01518	0.921859	0.579037	0.943982	0.79054	0.474709	1.18404	0.348535	0.277534	1.11373	0.830212	0.566543		0.530154	0.355549
	0.867281	0.710363	0.453897	0.877739	1.13572	1.68625	0.925743	0.821405	1.05114	0.871794	0.722621	0.86303	1.17609	0.991999	0.70789	1.03587	0.868467	0.584234	1.05314	0.728834	0.316295	0.846662	0.58986	0.78285		0.821537	0.519003
	1.19624	0.559949	0.395574	1.33728	1.11539	1.05238	0.781171	1.05009	1.09434	0.933838	0.878088	0.487584	1.04734	0.43171	0.540841	1.24143	0.782828	0.741256	1.41044	0.387847	0.612496	0.952004	1.08089	0.364776		1.02205	0.453113
	0.879315	0.698048	0.562911	0.939867	0.674658	1.18792	0.808041	1.21587	1.12583	0.936989	0.775135	0.898612	1.01269	0.838776	0.642917	0.79071	0.832923	0.46398	1.08106	0.724824	0.442213	0.935158	0.531128	0.350631		0.690457	0.352333
	0.956291	0.346599	0.396522	1.08073	1.11508	1.61626	0.970708	1.53813	1.12516	1.02303	0.824923	0.683757	1.18819	0.48244	0.55332	1.05588	0.675989	0.797603	0.984025	0.66524	0.402391	1.01828	0.682236	0.418888		0.769066	0.516739
	0.715285	0.62415	0.52255	0.883727	1.2674	1.26494	0.866543	1.38619	1.32192	0.910963	0.738651	1.29943	1.04753	0.732308	0.582522	1.11981	0.80412	0.726523	1.03224	1.17243	0.511748	1.09175	0.670415	0.399938		0.43877	0.558173
	1.27548	0.569545	0.622199	0.842844	1.42385	1.10955	0.864098	1.1974	1.43177	1.04706	0.571917	0.611421	0.993721	0.783742	0.603149	0.979527	0.795341	0.351006	0.990045	0.572741	0.406189	1.13879	0.56247	0.799498		1.17067	0.435337
	0.997278	0.59698	0.41348	1.03724	1.14251	1.09021	0.886958	1.1604	1.11363	0.988155	0.648071	0.613565	1.11223	0.982291	0.52059	1.11258	0.820323	0.756993	1.15652	0.592442	0.642663	1.05015	0.762617	0.595854		0.805314	0.550874
	1.10762	0.745094	0.482765	0.644543	1.14797	1.75015	1.02815	1.03846	0.916617	0.999885	0.987216	0.465183	1.1261	0.928497	0.447835	1.03019	0.768263	0.757593	0.745115	0.689795	0.503343	0.995554	0.68778	0.581993		0.791894	0.432989
	1.01711	0.615758	0.539539	0.972924	1.04557	1.08821	0.729594	1.5668	1.25017	1.11417	0.893462	0.385868	0.98418	0.802411	0.57441	1.20831	0.688208	0.60786	1.08667	0.454113	0.51912	0.940476	0.761049	0.474799		0.571915	0.391171
	0.970244	0.766725	0.680125	1.07796	0.717443	1.26284	0.882854	1.17311	1.30031	1.0213	0.828382	0.521956	1.07244	0.76086	0.737606	0.844251	0.543051	0.591705	0.824324	0.73439	0.452982	0.966584	0.490257	0.573338		0.658614	0.391401
	0.98625	0.561642	0.339061	1.14554	1.10213	0.986477	0.88305	1.1809	1.21094	0.8607	0.805699	0.618565	1.13371	0.661973	0.682982	1.05538	0.849591	0.768407	0.91205	0.537898	0.616156	1.1312	0.820017	0.783915		0.647932	0.487022
	0.965321	0.691655	0.544919	1.04744	0.991703	0.810646	1.06281	1.07925	1.01698	0.934297	0.783706	0.691602	0.929733	0.760797	0.391031	0.952444	0.924691	0.430831	0.954537	0.701461	0.572226	0.895394	1.33535	0.454344		0.677905	0.34492
	0.855388	0.810823	0.544099	0.830585	1.32221	0.883605	0.902876	1.08458	0.741031	1.16466	1.02551	0.414076	0.905366	0.890194	1.10535	0.815471	0.700488	0.612234	1.26787	0.771499	0.377687	1.00258	0.926019	0.341515		0.753379	0.454671
	0.801827	0.703312	0.68434	0.922366	1.03373	1.41369	1.01309	0.984525	1.07902	1.00192	0.743375	0.5396	1.26984	0.74285	0.753986	0.849188	0.88741	0.613227	1.02607	0.359706	0.246349	1.24113	0.698739	0.438928		0.854217	0.30877
	1.12762	0.762417	0.728216	0.945377	1.2046	0.870542	0.979075	0.677394	0.530295	0.963047	1.01782	0.488146	0.974472	0.935304	0.727875	0.96152	0.69853	0.712656	0.95745	0.500454	0.258098	1.16863	0.680139	0.574938		0.582339	0.620185
	0.906139	0.584978	0.498435	0.944886	1.08586	1.33244	0.974497	1.2829	0.746656	0.933842	0.49419	0.551246	0.897369	0.965298	0.547418	0.982937	0.802396	0.612319	0.889033	0.670749	0.626415	0.720518	0.730789	0.645501		0.579249	0.357719
	0.749796	0.70345	0.674977	1.02551	1.10186	1.21457	0.976055	1.25425	1.16454	0.759928	0.822744	0.827231	0.819342	0.831614	0.61492	1.00711	0.782995	0.608473	0.769021	0.639067	0.702745	1.05322	0.639925	0.602001		0.754034	0.536646
	0.857242	0.794016	0.750484	1.0989	1.07572	0.645099	0.98095	0.984738	1.03966	0.870699	0.73887	0.733126	1.05783	0.735435	0.590768	0.958808	0.841183	0.495712	0.981228	0.677175	0.394279	1.12318	0.766886	0.410394		0.642599	0.234354
	1.17097	0.753884	0.452535	1.36456	1.3393	1.56397	1.02311	0.999489	1.24166	1.04124	0.770058	0.579501	1.15828	1.035	0.742063	0.932055	0.869466	0.555396	1.16033	0.718916	0.487677	1.11317		0.491313		0.439182	0.768
	0.927057	0.747973	0.52597	1.21177	1.01992	1.12065	1.01325	1.26833	0.981531	0.947727	0.503429	0.503177	1.06377	1.08961	0.562072	0.91067	0.916467	0.611012	0.775496		0.340803	0.957385		0.380856		0.39849	0.358367
	0.995192	0.75051	0.592882	0.882299	1.22537	1.05475	0.925399	1.16985	1.14089	1.05982	0.908756	0.539308	1.03597	0.77794	0.785576	1.11575	0.87089	0.566235	1.05982		0.681031	1.07156		0.439331		0.648547	0.601578
	0.970708	0.699164	0.559284	1.04936	1.16972	1.13619	0.840062	1.23012	1.38285	0.858574	0.949478	0.485562	1.01969	0.810081	0.562754	1.34533	0.690857	0.462873	1.03205			0.808199				0.548561	0.662556
	0.867604	0.816693	0.579251	1.01874	0.912913	1.08092	0.905733	1.14315	0.998134	1.10418	0.65166	0.783272	0.946608	0.879995	0.75622	0.652353	0.835503	0.71371	0.976317			1.04485				0.695408	0.416655
	0.994466	0.533725	0.495126	1.03822	1.3775	1.39874	0.936087	1.23913	1.11956	1.10966	0.925979	0.672115	0.755353	0.722744	0.66471	1.13756	0.9525	0.489578	0.865382			0.958317				0.629367	0.408071
	1.23518	0.558971	0.577426	1.14848	1.14883	1.58394	0.766085	1.14962	1.18837	1.15161	0.873862	0.513694	1.29145	0.817338	0.608858	0.954431	0.815567	0.667926	0.824239			1.01088				0.554002	0.494644
	1.0708	0.563242	0.475669	0.715215	1.09505	1.31826	0.963681	1.0752	1.01106	0.977815	0.760992	0.643913	1.2193		0.68816	0.786701	0.551213	0.42533	0.816127			0.9238				0.670747	0.335349
	0.861176	0.665418	0.453416	0.971296	1.15431	0.911066	1.04265	1.29094	1.03382	1.32899	1.04977	0.934045	0.808174		0.994366	1.13051	0.845657	0.468262	1.21992			0.890946				0.743043	0.401107
	1.15423	0.731597	0.4093	1.006	1.09344	1.45438	1.30574	1.18708	1.05909	0.901004	0.63792	0.621958	0.70542		0.65593	0.884104	0.701219	0.696709	1.00283			1.11473				0.52082	0.576712
	1.28743	0.813923	0.463532	1.08873	1.24442	1.32785	1.09911	1.60607	1.10774	0.935595	0.79347	0.679314	0.981845		0.618815	0.892335	0.881497	0.561409	1.17837			0.948587				0.43521	0.470468
	0.714307	0.258968	0.727399	1.18265	0.915642	1.00519	0.872567	1.18535	1.0252	0.842042	0.472744	0.714451	1.0613		0.423231	0.787166	0.752584	0.519737	0.978473			1.6646				0.769872	0.644182
	0.783365	0.788427	0.49046	1.4754	1.31913	1.0169	1.22963	1.08578	1.14602	1.16211	0.717485	0.628809	0.892335		0.663645	0.646182		0.549937	1.0417			0.800833				0.532652	0.515539
	0.836465	0.636079	0.49981	0.768364	1.14463	1.25546	1.09566	1.15498	1.19986	1.20607	0.742983	0.719312	1.0931		0.641534	0.845477		0.630877	1.20989			1.07227				0.684336	0.602748
	1.03144	0.573786	0.656715	1.01261	1.19246	1.38159	1.01491	1.35609	0.946907	0.81244	0.676515	0.432839	0.729127		0.534735	1.02464		0.431661				0.711097				0.485652	0.455921
	1.03213	0.549527	0.495586	1.06353	1.05289	1.17619	1.08624	1.129	1.20449	1.02897	1.06878	0.502177	1.05893		0.743239	0.723704										0.697418	0.400892
	0.945028		0.525625	1.08927	1.07103	1.40348	1.24325	1.10871	1.38785	1.24758	0.792078	0.904658	0.990241		0.624509	0.963472										0.622727	0.598558
	0.95228		0.342917	1.38597	1.34053	1.4469	0.901634	1.25998		1.07444	0.822686	0.758087	0.784396		0.40433	1.17592										0.672346	0.563115
	0.845177		0.540534	0.878921	1.01642	1.47302	1.08612	1.32409		1.14915	0.676782	0.685067	0.98092		0.726354	0.858887										0.30856	0.414681
	0.783006		0.515406	0.905275	1.30572	1.27323	0.715117	0.981438		0.822989	0.777022	0.668493	1.09221		0.652403	0.936272										0.632931	0.398857
	1.20884		0.609487	1.06869	1.25015	1.08433	1.00475	1.04379		0.954018	0.823344	0.504326	1.0198		0.764301	1.08494										0.406965	0.60435
	0.936355		0.640634	1.06075	1.5769	1.04125	1.15373	0.679362		0.893344	1.05908	0.601518	0.895577		0.63532	0.982728										0.706152	0.506919
	0.878697		0.338656	1.01417		0.8165	1.14659	0.991562		1.10401	0.682644	0.643012	0.816767		0.737526	0.716502										0.441798	0.463277
	0.950939		0.478507	0.929503		1.41693	0.794457	1.21132		1.09708	0.900552	0.798729	1.21395		0.645268	0.945594										0.567725	0.386763
	1.2793		0.631472	0.984293		1.07515	1.3063	1.10634		1.20061	0.803445	0.452101	1.21549		0.712517	0.784298										0.545013	0.353519
	1.1667		0.601272	1.25588		1.21869	1.26866	1.04419		1.01281	0.729605	0.668249	0.909221		0.387448	1.35781										0.738531	0.316422
	0.937505		0.548297	0.979583		0.802035	1.05864	1.3377		0.910383	0.930446	0.704429	1.02295		0.546048	0.791285										0.670866	0.746365
	1.42717		0.581629	1.04958		1.04117	1.08863	1.21237		1.07593	0.835336	0.737347	1.11275		0.808172	1.0838										0.614001	0.708963
	1.06448		0.870132	0.969505		1.31367	0.787954	1.1683		1.02447	0.557969		1.09695		0.469148	1.05303										0.692447	0.521214
			0.947083	0.995111		1.09246	1.77626	0.936475		0.901511	0.826372		1.30495			0.766949										0.484359	0.494511
			0.665929	1.18812		1.06882	0.984052	1.18379		0.992926	0.890271		1.33796			1.18666										0.724473	0.615275
			0.577498	0.737805		0.931826	0.831897	0.982705		0.78584	0.857005		0.580567			0.857087										0.336608	0.658777
			0.838771	1.13529		1.03216	0.90329	1.07945		0.847256	0.388815		0.908402			1.06625										0.341511	0.578714
			0.483295	0.871795		1.18404	1.0682	1.07005		0.927212	0.845766		0.896912			0.896463
			0.459326	0.930046		1.16956	1.0468			1.37102	0.739447					0.90829
			0.411319			1.49071	0.8477			0.960364	0.834401					1.07818
			0.569942			1.42574	1.03212			0.639906	0.629898					1.09937
						1.17901	0.973444			0.842876	0.970702					0.962554
						1.28176	0.905158			1.19075	0.989922					1.02019
						0.753891	0.983247			0.861144						0.946066
						1.46963	0.884773			0.977373						1.02896
							0.83719			0.97522						0.891228
							0.795218			1.04606						1.2067
							1.16588			1.00936
							1.09398			0.881256
							1.11772			0.993055
							0.969771			1.00247
							1.13878			1.32985
							1.01542			1.06758
							1.11329			1.03031
							1.28			0.916373
							1.18018			1.76733
							0.765512
							0.925224
							1.14152
							0.883462
							1.25474
							0.908374
							1.0381
							0.917368
							0.942206
							1.12897
							0.977767
							1.03093
							0.902523
REP3	0.615858	0.64836	0.521978	0.797435	0.911312	1.18707	0.793666	1.24356	1.16496	0.931808	0.748739	0.857144	0.963341	0.879235	0.836535	0.933883	0.864979	0.581098	0.996785	0.936492	0.671686	1.0737	0.623017	0.521428	1.13244	0.944116	0.523515
	0.800629	0.765317	0.568864	1.03083	1.23499	1.31045	1.44436	0.982233	1.27549	0.840902	1.00852	0.706262	0.9836	1.09916	0.657731	0.97782	0.959612	0.608128	0.78359	1.01286	0.567899	1.08215	0.650511	0.324587	0.760735	0.655232	0.392929
	1.162	0.581321	0.530188	0.986163	0.867238	0.906753	0.805995	1.32834	0.500972	1.01739	0.910716	0.546667	1.40317	0.681484	0.896295	1.10742	0.798785	0.447287	0.911859	0.981681	0.787709	0.8958	0.885192	0.357962	0.876486	0.930281	0.409545
	0.870645	0.728517	0.60718	0.935239	0.849937	1.1956	0.800973	1.05448	1.1681	1.00929	1.06022	0.748991	0.946956	1.01404	1.06814	0.94716	0.924703	0.749994	0.650492	0.785754	0.609783	0.24009	0.513359	0.422466	0.755197	0.582651	0.53883
	0.886238	0.804265	0.868582	0.866624	1.44531	1.18019	0.955311	1.19656	1.08775	1.01599	0.774577	0.698521	1.09049	0.826697	0.712286	0.918498	0.981684	0.541465	0.949414	0.676545	0.504471	1.41838	0.87927	0.593266	0.870207	0.713521	0.401182
	1.01621	0.614357	0.454238	1.11555	0.964837	0.838432	1.03826	1.06938	1.03302	1.10125	0.898379	0.645646	0.858062	1.15662	0.365425	1.04198	0.768279	0.794875	1.06477	0.726174	0.776625	1.34045	0.647489	0.532119	1.11296	0.606999	0.57292
	1.03905	0.371722	0.447477	1.17648	1.19922	1.09371	1.20567	0.959873	1.08741	1.06212	0.89817	0.701072	0.895871	0.961615	0.58465	1.07974	0.854785	0.693868	0.671674	0.849907	0.434511	0.941525	0.716826	0.430818	1.06306	0.725936	0.444647
	1.13046	0.665468	0.75296	1.00232	1.26887	1.12139	1.21894	1.07496	0.983575	0.986626	0.972157	0.763394	0.975453	0.962172	0.482885	1.18391	0.890731	0.511476	0.944475	0.837447	0.681036	0.959258	0.711247	0.557755	0.898836	0.736297	0.426021
	1.11699	0.94259	0.575857	0.969135	1.12611	1.18259	1.06388	0.879882	1.04563	0.988295	0.960814	0.718166	0.986991	0.972425	0.51529	1.18151	0.86862	0.471723	1.05867	0.944625	0.672845	1.35869	0.641305	0.866559	0.955317	0.910269	0.538286
	0.790831	0.842865	0.56972	1.03538	1.30239	1.03198	1.35763	1.13502	0.949321	1.3047	0.908136	0.834029	0.794725	1.00532	0.546385	1.13414	0.971389	0.651159	1.07913	0.751253	0.715462	0.947766	0.800489	0.82349	1.30513	0.629794	0.601907
	1.14069	0.663568	0.581545	1.04791	1.0677	1.20089	0.812444	1.11768	0.867158	0.91702	0.932488	0.64152	1.18604	0.733282	0.618561	1.40479	0.795083	0.68744	0.990608	0.775911	0.604066	1.10206	0.942089	0.704585	1.23302	0.92184	0.590189
	0.921858	0.602346	0.865787	0.897012	0.938922	0.951146	0.891665	1.01693	1.02174	1.0122	0.938305	0.601703	0.94149	0.95319	0.51273	0.963937	1.03021	0.813844	0.892843	0.836403	0.835282	1.12991	0.782542	0.55925	0.94205	0.766366	0.58899
	1.06972	0.632806	0.565983	0.670245	1.08148	0.964257	0.91706	0.898186	1.05418	1.01453	0.764088	0.576608	1.00754	0.782833	0.71655	1.01463	0.833673	0.498319	1.06373	0.733729	0.696956	1.08865	0.574695	0.249744	0.94572	0.684451	0.600942
	1.34874	0.533557	0.572023	0.949422	0.880125	1.03423	0.973069	0.957642	1.25179	1.00096	0.79707	0.743882	0.797676	0.956305	0.564985	0.870177	0.852955	0.595322	0.976089	0.518873	0.555184	0.944961	0.683884	0.559673	0.811634	0.640624	0.632973
	1.22231	0.94883	0.56883	1.08399	0.753021	1.10356	0.993181	1.04427	1.08714	1.00113	0.853296	0.602333	0.960348	0.759035	0.591338	1.04312	0.980999	0.702798	1.22049	0.941517	0.93166	1.09441	0.880454	0.553666	0.979512	0.523007	0.632444
	1.02017	0.933962	0.365316	1.0578	1.19005	1.13503	0.702516	1.31569	0.77031	1.13372	0.60195	0.585392	0.968028	0.781611	0.495965	0.873028	0.987595	0.587555	1.11226	0.784065	0.382244	1.07827	0.581346	0.551337	0.940025	0.849247	0.460411
	1.04385	0.903884	0.462928	1.16292	1.44249	1.09597	1.47908	0.767158	0.96792	0.782207	0.893687	0.635104	1.15094	1.08165	0.55634	1.05216	0.787778	0.762765	0.902169	0.531058	0.461581	1.01997	0.801555	0.544259	1.02368	0.731271	0.77191
	0.95029	0.707062	0.679403	1.21417	1.16335	1.08214	1.1666	1.07543	0.970081	0.871127	0.826839	0.560802	0.983586	0.650141	0.571419	1.01155	0.922243	0.721368	0.836729	0.669906	0.650317	0.934662	0.49089	0.569807	0.862854	0.800857	0.318967
	1.00492	0.543922	0.481786	0.937707	1.02739	0.887033	0.681416	1.0612	1.08157	0.814831	0.972644	0.778823	0.955317	0.832546	0.968799	0.86491	1.04513	0.712184	0.92512	0.842833	0.690468	1.16292	0.828482	0.592915	0.878234	0.588636	0.501903
	0.822322	0.755916	0.521039	1.3875	1.3098	1.24858	0.948674	0.880004	1.25928	0.730719	0.770123	0.672264	0.878671	0.76543	0.582759	0.954322	0.966519	0.912909	1.17117	0.981827	0.649574	1.14423	0.63959	0.522513	0.766049	0.674769	0.484705
	0.789936	1.01535	0.483662	1.24052	0.82356	0.994899	1.03049	0.796781	0.901837	0.885726	0.953195	0.800437	0.990554	0.885271	0.67028	1.16839	1.06976	0.633503	0.911773	0.822058	0.56739	1.22306	0.665586	0.426922	1.14284	0.477481	0.493621
	0.935128	0.772606	0.691006	0.954979	1.00721	1.20395	1.04513	0.809422	0.865279	0.839258	0.828311	0.681067	1.01819	0.850823	0.392671	0.878819	0.892027	0.804012	1.10487	0.563875	0.606109	1.0546	0.681744	0.676855	0.899109	0.867407	0.742851
	1.29388	0.519958	0.615536	1.22057	1.42894	0.999499	0.757271	1.17522	1.07494	0.947762	0.788225	0.824438	0.92247	0.90432	0.633983	0.988622	0.789622	0.618773	0.767367	1.06055	0.709612	0.826652	1.11999	0.348126	0.816223	0.561495	0.251364
	1.04886	0.693893	0.491392	1.00489	0.988642	1.04502	1.25748	0.561889	0.805169	0.911972	0.911983	0.843872	0.916708	0.768734	0.678837	0.780394	0.851522	0.544875	1.01555	0.999583	0.787332	0.738327	0.60518	0.472011	1.03369	0.662239	0.357776
	1.06617	0.757638	0.601992	1.10556	1.05264	1.34467	0.935979	0.747911	0.944795	1.03466	0.654975	0.664304	0.602362	0.604192	0.680565	0.946691	0.993016	0.613125	1.22012	0.833618	0.975312	0.780341	0.675093	0.451288	1.00689	0.766517	0.521583
	1.23368	0.594167	0.596574	0.900584	1.0966	1.09507	0.867754	1.07764	1.20383	1.01913	0.996556	0.635914	1.05723	0.745839	0.648068	0.887588	0.974745	0.65117	0.693892	0.913027	0.773792	0.814496	0.449124	0.43354	0.895038	0.777059	0.578032
	0.872461	0.480793	0.489781	1.17556	1.22609	1.25603	0.793962	0.798341	0.940258	1.17192	0.78359	0.712708	0.977179	1.21453	0.610675	1.00065	1.01527	0.745946	0.965616	0.723093	0.784863	0.970543	0.735372	0.421642	1.20333	0.952453	0.587727
	1.30213	0.649346	0.683835	0.868002	1.26596	1.06692	0.660544	0.926089	1.10997	0.92452	0.664391	0.420599	0.820272	0.619351	0.77325	1.13197	0.783069	0.663485	1.01571	0.907882	0.781628	0.693958	0.750358	0.561685	0.903891	0.808738	0.448294
	1.21168	0.911785	0.413887	0.80382	0.986473	1.22776	0.951086	1.14114	1.16344	0.91893	1.18505	0.959921	0.900378	0.869305	0.425869	0.818368	0.669787	0.80216	1.24169	0.96808	0.714432	0.885066	0.763755	0.821178	1.0428	0.688994	0.650766
	1.1491	0.659128	0.407725	1.19479	0.90867	1.07235	1.08904	1.19345	0.971208	1.10637	0.990094	0.565896	1.11114	0.883946	0.616807	0.825791	1.24696	0.763044	0.68855	0.630503	0.774459	1.0928	0.838376	0.515574	1.03219	0.649941	0.621548
	0.941765	0.604161	0.734059	1.20612	1.37538	0.88299	1.03421	0.985789	0.937217	0.889451	0.890973	0.846063	0.985661	0.680942	0.577133	0.956041	0.742849	0.840167	1.11563	0.76108	0.861811	1.0874	0.696449	0.396065	1.36783	0.793974	0.687038
	0.853277	1.04685	0.463617	0.78944	1.00424	1.11916	1.21681	0.961859	0.881294	0.872271	1.09372	0.706348	0.734075	0.788999	0.748303	0.949459	0.796599	0.876995	1.39408	1.02624	0.420443	1.02839	0.701194	0.504604	0.839394	0.80777	0.771512
	0.798264	0.701359	0.534913	0.927298	0.94346	1.28186	0.995359	1.06652	0.970278	0.987929	0.799128	0.833276	0.796712	0.71144	0.444859	0.741282	0.987118	0.636763	1.0637	0.622214	0.752902	1.19781	0.704034	0.626754	0.895173	0.906978	0.520426
	1.09574	0.923626	0.583321	0.894648	1.17044	0.723843	1.01311	1.38386	1.04114	1.0439	0.905995	0.692251	0.864942	0.860283	0.586696	0.78477	1.025	0.593234	0.801557	0.695591	0.683627	1.13653	0.63257	0.321142	2.98748	0.686897	0.421735
	0.800171	0.488184	0.578291	1.06704	0.800512	1.15455	1.0225	1.17939	0.840233	1.02839	0.874713	0.535122	1.11752	0.837038	0.569212	1.01072	0.81086	0.749588	1.02072	0.819041	0.681069	0.950877	0.700141	0.413362	0.979462	0.805793	0.385733
	0.702249	0.613492	0.433229	0.762995	1.11218	0.955617	0.846194	1.16868	0.939164	1.11963	1.12547	0.582328	1.00336	0.546568	0.59328	0.863556	0.834378	0.754049	0.647171	0.540897	0.652967	0.979689	0.737127	0.639617	0.900066	0.586548	0.539826
	1.05031	0.710926	0.560267	0.826937	1.41605	0.94013	0.843841	0.722185	1.18696	0.983002	0.96243	0.794398	0.581791	1.05156	0.77571	1.03985	0.75086	0.729525	0.748038	0.666673	0.442254	0.967979	0.882078	0.550348	0.763718	0.861819	0.624652
	0.626661	0.688669	0.708902	0.774478	1.31894	0.660716	0.855365	1.04098	0.868341	1.0401	0.978062	0.652156	0.781262	0.926492	0.43154	0.909013	0.667915	0.671798	1.06007	0.721319	0.572103	1.11743	0.877599	0.651275	0.928061	0.720154	0.58002
	0.903501	0.752064	0.552688	1.03521	1.09602	1.21446	1.01196	1.3296	1.00553	0.721659	0.848727	0.734342	1.29899	0.812052	0.843299	0.980168	0.842814	0.729556	0.885849	1.18164	0.566104	0.925999	0.533006	0.461766	0.977668	0.582117	0.61778
	1.01688	0.633563	0.539634	0.927528	0.996005	1.01543	0.788215	0.83284	0.924846	0.974839	0.795211	0.61417	1.00947	0.711229	0.60678	0.902112	0.762813	0.748446	0.917618	0.975448	0.720794	0.981522	0.735938	0.537253	0.86001	0.702337	0.789317
	1.1427	0.794787	0.620378	1.0041	0.821993	1.16849	0.976165	1.22581	0.996843	0.96675	0.951711	0.656842	1.01939	0.960904	0.801593	0.950922	1.08545	0.507382	1.23463	0.493389	0.748401	1.13823	0.500074	0.74373	0.868513	0.901322	0.529936
	1.03264	0.876063	0.508557	0.840852	1.17358	1.46335	0.826554	1.06331	1.01674	0.844837	0.645939	0.702864	1.05995	0.886683	0.514412	0.95439	0.733012	0.804312	0.835966	0.646981	0.527132	0.951817	0.401575	0.539246	0.953636	0.553588	0.470922
	0.950865	0.764084	0.942055	1.05602	1.21941	0.97978	0.64536	1.10582	1.11775	1.16778	1.03941	0.726911	0.814194	0.766281	0.818044	1.18484	0.906076	0.566444	1.0411	0.559125	0.523465	1.0025	0.791189	0.365364	1.11634	0.932685	0.691543
	0.916303	1.04591	0.361031	1.04254	1.17758	1.12706	1.0386	1.27229	1.16361	1.06764	0.737096	0.73364	0.953804	0.926722	1.09663	0.886831	1.01384	0.928674	0.739548	0.79605	0.699445	0.872351	0.54446	0.497764	1.19909	0.611738	0.487603
	1.20502	0.692453	0.523098	0.880552	1.01614	1.13713	1.13361	0.845348	1.29875	1.11189	0.840909	0.752986	1.07048	0.681723	0.972039	0.871747	1.01968	0.711902	1.05811	0.93415	0.745814	1.13427	0.812089	0.606191	1.10039	0.545239	0.51595
	1.04686	0.488117	0.619226	1.16325	0.862896	0.887061	1.35101	0.859004	1.2056	0.989861	0.956648	0.532803	1.01862	0.632262	0.61393	0.842609	0.910064	0.493374	1.08719	0.777364	0.602472	1.14346	0.791876	0.523499	1.10166	0.962444	0.80803
	1.11863	0.556645	0.447735	0.901278	1.36257	0.58643	0.885858	1.14121	1.09488	1.13043	0.944493	0.859645	1.00385	1.15645	0.576513	1.20083	0.835897	1.00412	0.882875	0.833283	1.41125	1.00891	0.367649	0.503904	0.978797	0.745039	0.696456
	1.09381	0.774742	0.515395	0.868312	1.05274	1.16426	1.02735	1.11048	0.994624	1.08859	0.739663	0.753177	1.09606	0.81838	0.673196	0.930741	1.06773	0.731393	1.27792	0.928815	0.49465	0.727724	0.58836	0.383201	0.855975	0.947053	0.393703
	0.938656	0.779582	0.486237	1.07802	1.0219	1.0175	1.22826	0.920008	1.03691	0.996821	0.70845	0.662797	1.06552	0.912706	0.636354	0.908	0.913468	0.879531	1.04201	1.02134	0.686389	0.960975	0.700426	0.535189	1.08534	0.784881	0.58007
	0.926251	0.878709	0.534541	1.07126	1.12841	0.9328	0.823326	0.85881	0.781805	0.866968	0.860946	0.553251	0.912964	0.959181	0.842558	0.904739	0.839489	0.6214	1.02452	0.720283	0.882575	1.08343	0.797476	0.298012	1.04739	0.92799	0.687527
	0.895182	0.681834	0.621892	0.893969	1.08477	1.23115	1.10559	0.76983	0.762288	1.4534	0.876831	1.00491	0.927161	0.944459	0.528423	1.02686	0.825503	0.775868	1.58835	0.668242	0.572203	1.09365	0.762301	0.52448	0.866758	0.726468	0.74309
	1.2498	0.454423	0.476359	1.1389	1.29213	1.06594	0.970247	1.28364	0.919239	1.10723	0.964903	0.900443	1.18117	0.916487	0.705165	1.03189	0.555308	0.882184	1.42155	0.564071	0.744772	0.913856	0.687391	0.755961	1.11929	0.908536	0.530776
	0.903118	0.503753	0.725041	1.00557	0.811581	1.09436	1.01165	1.35751	0.653897	1.07477	0.862435	0.8368	0.840125	0.947819	0.517257	2.05895	0.844033	0.826423	1.2305	0.687334	0.735116	0.859869	0.426996	0.466524	0.87782	0.755016	0.515891
	0.746171	0.456862	0.381795	0.943434	1.14234	1.04652	0.890145	0.923807	0.849207	0.833904	0.924534	0.854204	1.02129	0.779836	0.793047	1.05604	0.888875	0.824276	1.05066	0.847051	0.491169	0.938207	0.692164	0.750041	0.898612	1.13878	0.494991
	0.848323	0.865986	0.719477	1.08596	1.14348	1.15604	1.04751	0.624318	0.904818	0.971396	0.836401	1.35985	0.857916	0.73837	0.407157	1.14481	0.961534	0.73131	0.836706	0.677118	0.678124	0.704502	0.664404	0.39254	0.880573	1.06948	0.571645
	0.977752	0.741435	0.778864	0.986758	1.34109	1.09531	1.25186	1.1881	1.14825	1.08494	0.924475	0.561708	1.06522	0.843471	0.621277	0.924645	1.05955	0.427289	1.15131	0.587285	0.496601	1.05495	0.703738	0.497389	0.887234	0.790605	0.360261
	1.00223	0.758552	0.458289	0.87135	1.04515	0.82541	1.16955	0.823027	1.08438	1.10171	0.911676	0.729148	0.766842	0.88668	0.628597	0.987865	0.877198	0.544218	0.910146	0.867907	0.740407		1.23249	0.482404	1.03917	0.745341	0.440236
	0.765823	0.682462	0.472609	0.986066	1.10503	1.28241	0.98894	1.11012	1.13197	1.02253	0.667366	0.906747	0.874474	0.966897	0.609335	0.816817	0.819628	0.473247	0.868637	0.869338	0.602976		0.843915	0.534608	0.821309	0.986101	0.62952
	1.08813	0.790562	0.571549	1.08149	1.1859	1.02987	1.08118	1.13929	0.903711	1.08284	0.969744	0.793558	0.918224	0.526028	0.444288	1.02014	0.978916	0.336314	1.03779	0.821045	0.80889		0.80713	0.715598	0.761888	0.346431	0.617467
	1.15117	0.981505	0.467405	0.967197	1.10687	1.15722	0.998911	0.76301	0.960485	0.905454	1.07467	0.558798	1.19116	0.769522	0.588663	1.12526	1.10037	0.668164	1.05994	0.77134	0.443839		0.894883	0.570747	0.859694	0.673754	0.48531
	1.10961	0.889148	0.535759	0.961191	0.906331	0.7494	1.10665	1.6138	1.17072	0.989868	0.869422	0.786437	1.05878	0.718904	0.654057	0.732434	0.813875	0.349028	0.89269	0.667383	0.794161		0.701403	0.487695	1.2289	0.677027	0.685868
	0.925191	0.596131	0.865587	1.33961	0.949185	1.19481	0.935565	0.911967	0.959005	0.987524	1.041	0.549222	0.844188	1.125	0.624586	0.942036	0.920428	0.525892	1.0759	0.847426	0.659377		0.599754	0.482979	1.169	1.28019	0.533905
	0.964347	0.617759	0.657668	1.10979	1.24817	1.20579	0.946974	1.0955	1.17785	0.881735	0.876407		0.949103	0.696491	0.614736	1.25301	1.07677	0.546525	0.885411	0.844622	1.00095		0.601549	0.54782	0.850814	0.590513	0.361846
	0.725354	0.755072	0.484872	0.881319	1.1926	1.05269	0.808429	1.32263	0.731172	1.01884	1.15019		1.07368	0.774991	0.674321	0.919395	0.890804	0.489357	1.04572	0.702002	0.829402		0.827352	0.432181	1.10359	0.617978	0.576619
	0.720351	0.617962	0.6974	0.941516	1.06941	1.01228	1.28967	1.14414	0.898359	0.99132	1.0156		0.956891	0.817244	0.528142	0.986719	0.757222	0.812481	0.798134	0.707623	0.469502		0.376193	0.572033	1.0838	0.670732	0.405633
	1.9856	0.504263	0.503109	0.745491	1.32915	1.39813	1.07083	1.20723	1.03385	1.08584	0.85772		0.926238	0.862079	0.527187	1.01182	1.06309	0.930577	0.85978	0.605241	0.565094		0.659344	0.639798	0.91601	0.911526	0.313017
	0.544096	0.71506	0.557094	1.12453	1.14167	0.932362	1.1912	1.04948	1.14269	1.12859	1.03764		0.838404	0.80258	0.526834	1.09516	1.02915	0.479816	1.10845	0.689203	0.68163		0.663205	0.629254	1.54301	0.664399	0.917623
	1.2109	0.71122	0.564856	0.746894	1.13391	0.960257	0.90587	0.874887		1.01913	0.893936		0.941767	0.917618	0.574519	0.959668	1.17571	0.704467	1.09485		0.511058		0.773391	0.456553	0.828963	0.628592	0.538899
	0.966686	0.614096	0.465332	1.27629	1.23206	1.08979	1.21121	1.23739		1.03896	1.10528		1.13714	0.833122	0.521991	0.913969	0.870422	0.333119	0.991384		0.802604		0.912781	0.430206	0.786913	0.753002	0.514422
	1.08961	0.947909	0.568873	0.978175	1.1692	0.880204	0.916226	0.856535		1.14471	1.03257		1.28359	0.778593	0.522856	0.673616	0.799854	0.608872	1.21968		0.453966		0.707635	0.405464	1.00311		0.272021
	1.00297	0.845586	0.574429	0.862982	0.961648	0.818151	1.1382	1.15016		0.925895	0.880633		0.859412	0.591263	0.756725	1.23982	1.06249	0.694495	0.982681		0.537296		0.610275		0.796908		0.536465
	0.985205	0.728147	0.514043	0.857408	0.594864	1.08123	0.935847	1.37208		1.07399	0.859732		0.869685	0.700829	0.636351	1.12813	0.954079	0.50683	1.04515		0.556697		0.631783		0.795411		0.919782
	1.18678	0.919122	0.587427	0.942773	1.06441	0.888445	1.04283	1.16576		0.908234	0.805639		1.23451	1.12051	0.641211	0.991044	0.853333	0.62138	1.11101		0.67801		0.719446		0.930482		0.610112
	0.918231	0.717921	0.521501	1.14017	1.19584	0.915719	1.03776	1.12059		0.939617	0.970792		1.10085	0.737455	0.585811	0.952554	1.06265	0.917904	1.03522		0.468309		0.906864		1.04553
		0.411309	0.555989	1.02074	1.49824	1.05814	1.10998	0.965893		0.994999	0.944021		1.03129	0.649762		1.26032	0.828585	0.588946	0.992856		0.675877		0.840872		1.09519
		0.856649	0.507693	0.963479	0.978134	0.881141	1.09635	0.89312		1.10752	0.884759		0.907604	0.549291		0.859544	1.04261	1.03363			0.65864		0.870967		0.881042
		0.761172	0.742303	1.14219	1.12483	1.21204	0.851601			1.08088	0.857379		1.12244	0.773121		1.07375	0.768872	0.497185			0.590211		0.90827		1.04671
		0.698967	0.493695	1.0522	1.24837	1.56261	0.674686			0.943862	0.744142		0.91538	0.776448		0.844534	0.837904	0.688302			0.586882		0.654037		1.03821
		0.670684	0.667584	1.17015	1.16137	1.01251	1.01175			0.75004	0.728196		1.06394	1.04249		0.811682	0.74057	0.468745			0.63086		0.75353		0.798035
		0.643999	0.700657	0.951069	0.923642					0.970244	1.0113		1.06058	0.889036		0.946434	0.739042	0.832949			0.721251		0.758299		1.68209
		0.757737	0.683887	0.920333	1.14802					0.849376	0.9247		0.959467	0.863114		1.04962	0.841618	0.454807			0.556506		0.684533		1.03951
		0.562865	0.546341		1.58634					0.93645	0.65703		1.24207	0.642308		1.12197	0.755574	0.58609			0.671958		0.687706		0.998668
		0.766741	0.710272		1.20609					0.877997	0.799454		0.93142	0.925209		0.685368	0.974019	0.538647			0.843543		0.771189		0.953885
		0.46274	0.603623		1.09806					0.921957	0.801785		0.883499	0.850965		1.14102	0.726284	0.633539			0.622082		0.615377		1.03985
		0.763318	0.447019		1.01246					1.06149	1.16702		1.19229	0.612148		1.27973	0.688337	0.718006			0.626623		0.930725		0.855036
		0.397318	0.812803		0.894828					1.13566	0.799852		1.12673	0.787918		0.906093	0.653805	0.456629			0.617028		0.784374		1.20589
		0.810925	0.511985		1.05772					1.00863	0.996045		1.11682	2.90005		1.04378	0.826491	0.508841			0.572146		0.930644		0.878262
		0.850038	0.689097		1.02291					1.09142	1.03203		1.13897	0.83542		1.16328	1.03704	0.435639			0.422381		0.867023		1.07475
		0.443082	0.490111		0.779012					0.714445	0.881612		1.29041	0.759833		1.01124	0.947214	0.577685					0.827981		0.905188
		0.726831	0.527897		1.14045					1.07542	0.886103		0.989187	0.932778		1.07219	0.825559	0.462088					0.606752		1.21597
		0.532472	0.464355		1.2039					0.989895	0.88649		1.02974	0.914907		1.04285	1.06034	0.775991					0.672212		0.941912
		0.8168	0.537373		1.66295					1.14583	0.78404		0.84377	0.614823		0.997335	0.98629	0.493379					0.958821		0.853741
		0.863528			0.889101					0.968446	0.7871		0.899637	0.668985		0.853296	0.821694	0.547885					0.571425		1.03697
		0.762315			1.16188					0.947452	0.893325		1.09686	0.792359		1.12878	0.848277	0.732555					0.530106		0.859427
		0.796708			1.29694					1.16664	1.1502		0.957915	0.913179		0.843035	0.99979	0.533276					0.826017		0.884953
		0.827362			1.10882					1.17312	1.06489		1.00717	0.932207		1.24675	0.654316	0.500206					1.28165		1.12379
		0.742247			1.26938					0.987393	0.755331		1.30815	0.775352		0.789962	0.788305	0.538036					0.507796		0.790402
		0.84611			0.763078					1.09626			1.13817	0.943209		1.16975	0.804155	0.597857					0.772853		1.13067
		0.848361			1.01218					1.04237			1.04266	0.744688		1.02869	0.905731	1.01994					0.781364		0.845181
		0.631166			0.999689								0.988446	0.804936		0.877771	1.16867	0.65917							0.834724
		0.715536			1.09924								0.986704	0.665282			0.941883	0.768203
		0.961375			0.99469								0.743132				0.778443	0.556629
					1.17078								1.05169				0.85929	0.747463
					1.0936								1.10955				0.94344	0.681638
					1.34176								1.21901				0.747636
					1.00404								1.23486				1.06842
					0.880616								0.994197				0.870032
					1.28466								1.01218				0.869201
					1.37018								0.851855				0.93104
					1.17352								0.908296				0.660042
					1.01586								0.809399				0.845147
					1.25497								1.03547				0.860769
					1.24206								1.18283				0.792517
					1.17183								0.946095				0.716307
					1.17741								1.13241				0.991575
					1.09745								1.22362				0.796171
					1.17224								0.986692				0.918771
					1.2084								1.26141				0.785044
					1.03037								0.904708				0.835054
					1.20866								1.08562				0.966276
					1.10071								1.17687
					1.23306								0.856803
					1.20463								1.10317
					1.10301								0.980621
													0.966989
[truncated: 7 more columns]

## Sheet: 2f
Individual quantification values of 3 independent experiments																			Average of the 3 independent experiments
	Rep1_20240319						Rep2_20240326						Rep3_20240418						Average			Normalized values of each experiment that is plotted:	RNAPII-S2 +UV / –UV ratio
Sample name	HSPA4 Signal	RNAPII-S2 Signal	Norm to HSPA4	Norm to Ctr 0'	Norm to Ctr 60' or 120'		HSPA4 Signal	RNAPII-S2 Signal	Norm to HSPA4	Norm to Ctr 0'	Norm to Ctr 60' or 120'		HSPA4 Signal	RNAPII-S2 Signal	Norm to HSPA4	Norm to Ctr 0'	Norm to Ctr 60' or 120'		Norm to Ctr 0'	Norm to Ctr 60' or 120'			WT 0 h	WT 1 h	WT 2 h	CSB 0 h	CSB 1 h	CSB 2 h	CSA 0 h	CSA 1 h	CSA 2 h	ELOF1 0 h	ELOF1 1h	ELOF1 2 h	UVSSA 0 h	UVSSA 1 h	UVSSA 2 h	STK19 0 h	STK19 1 h	STK19 2 h	XPA 0 h	XPA1 h	XPA 2 h	XPG 0 h	XPG 1 h	XPG 2 h	ERCC1 0 h	ERCC1 1 h	ERCC1 2 h
WT_0'_DRB	590.413	1473.65	2.49597	1	1		904.707	4876.43	5.39006	1	1		1628.22	1010.48	0.620605	1	1		1	1		Rep1	1	0.620356	0.362491	1	1.23885	1.10093	1	1.3372	0.970384	1	0.715406	0.485159	1	0.610519	0.559853	1	0.505082	0.39696	1	0.560242	0.426108	1	0.650666	0.444944	1	0.484546	0.445614
WT_60'_DRB	566.166	720.337	1.27231	0.509744	1		793.066	2216.32	2.79462	0.518476	1		1727.94	419.875	0.242992	0.39154	1		0.473253	1		Rep2	1	0.930414	0.611114	1	1.60789	0.964229	1	1.43016	0.841471	1	0.850268	0.390947	1	0.791772	0.407483	1	0.835987	0.48125	1	0.673574	0.439844	1	0.45116	0.362594	1	0.832455	0.607027
WT_60'_DRB_UV	610.688	482.006	0.789284	0.316223	0.620356		781.186	2031.2	2.60015	0.482397	0.930414		1938.73	265.832	0.137116	0.22094	0.564284		0.339853	0.705018		Rep3	1	0.564284	0.367729	1	1.29617	0.987739	1	1.03922	0.767985	1	0.825829	0.522007	1	0.661104	0.645124	1	0.683744		1	0.697126	0.530666	1	0.645046	0.622975	1	0.652787	0.553081
																						Average	1	0.705018	0.447111	1	1.38097	1.01763	1	1.26886	0.859947	1	0.797168	0.466038	1	0.687798	0.537487	1	0.674937	0.439105	1	0.643647	0.46554	1	0.582291	0.476838	1	0.656596	0.53524
WT_120'_DRB	604.19	760.365	1.25849	0.504207	1		678.916	1446.39	2.13044	0.395253	1		2060.8	631.783	0.306571	0.493987	1		0.464482	1
WT_120'_DRB_UV	737.783	336.569	0.456189	0.18277	0.362491		786.875	1024.47	1.30194	0.241545	0.611114		1929.58	217.531	0.112735	0.181653	0.367729		0.201989	0.447111		ANOVA table	SS	DF	MS	F (DFn, DFd)	P value
CSB_0'_DRB	640.838	1341.87	2.09393	1	1		1132	5804.19	5.12737	1	1		2063.39	1397.73	0.677394	1	1		1	1		Treatment (between columns)	3.793	17	0.2231	F (17, 35) = 13,26	P<0.0001
CSB_60'_DRB	706.375	769.974	1.09004	0.520568	1		1132.78	2787.76	2.46099	0.479971	1		2107.99	714.169	0.338792	0.500141	1		0.500227	1		Residual (within columns)	0.5889	35	0.01683
CSB_60'_DRB_UV	819.658	1106.86	1.35039	0.644908	1.23885		954.756	3777.96	3.95699	0.771739	1.60789		2134.81	937.462	0.439131	0.648266	1.29617		0.688304	1.38097		Total	4.382	52
CSB_120'_DRB	806.793	861.599	1.06793	0.510011	1		831.773	2694.06	3.23893	0.631695	1		2043.09	646.872	0.316614	0.467401	1		0.536369	1
CSA_0'_DRB	817.561	1600.76	1.95797	1	1		1177.69	7916.26	6.72186	1	1		2518.57	1382.05	0.548744	1	1		1	1		Number of comparisons per family	16
CSA_60'_DRB	892.008	1150.69	1.29	0.658846	1		1144.03	3613.91	3.15892	0.469947	1		2426.69	685.535	0.282498	0.514808	1		0.547867	1		Alpha	0.05
CSA_60'_DRB_UV	834.934	1440.25	1.72499	0.881008	1.3372		929.15	4197.67	4.51775	0.672098	1.43016		2938.78	862.755	0.293576	0.534997	1.03922		0.696035	1.26886		Šídák's multiple comparisons test	Mean Diff,	95,00% CI of diff,	Below threshold?	Summary	Adjusted P Value
CSA_120'_DRB	982.846	1300.67	1.32337	0.675886	1		857.816	2884.19	3.36224	0.500195	1		2472.64	812.343	0.328533	0.598699	1		0.591594	1		WT 1 h vs. ERCC1 1 h	0.04842	-0,2868 to 0,3837	No	ns	>0,9999	B-Z
CSA_120'_DRB_UV	967.776	1242.79	1.28417	0.655869	0.970384		999.559	2827.98	2.82923	0.4209	0.841471		2281.32	575.595	0.252308	0.459792	0.767985		0.512187	0.859947		WT 2 h vs. ERCC1 2 h	-0.08813	-0,4234 to 0,2471	No	ns	0.9998	C-AA
ELOF1_0'_DRB	806.139	2846.59	3.53115	1	1		969.428	7018.96	7.24032	1	1		1683.12	1025.74	0.609427	1	1		1	1		WT 1 h vs. XPG 1 h	0.1227	-0,2125 to 0,4580	No	ns	0.9909	B-W
ELOF1_60'_DRB	723.068	1269.8	1.75612	0.497324	1		874.016	3318.08	3.79637	0.524337	1		1671.75	628.67	0.376054	0.617062	1		0.546241	1		WT 2 h vs. XPG 2 h	-0.02973	-0,3650 to 0,3055	No	ns	>0,9999	C-X
ELOF1_60'_DRB_UV	745.021	936	1.25634	0.355788	0.715406		805.715	2600.79	3.22793	0.445827	0.850268		1643.07	510.267	0.310557	0.509588	0.825829		0.437068	0.797168		WT 1 h vs. XPA1 h	0.06137	-0,2739 to 0,3966	No	ns	>0,9999	B-T
ELOF1_120'_DRB	669.191	1003.64	1.49977	0.424727	1		765.467	2759.97	3.60561	0.49799	1		1635.25	587.718	0.359405	0.589742	1		0.504153	1		WT 2 h vs. XPA 2 h	-0.01843	-0,3537 to 0,3168	No	ns	>0,9999	C-U
ELOF1_120'_DRB_UV	881.869	641.674	0.727629	0.20606	0.485159		945.555	1332.85	1.4096	0.194688	0.390947		2001.7	375.542	0.187612	0.30785	0.522007		0.236199	0.466038		WT 1 h vs. STK19 1 h	0.03008	-0,3052 to 0,3653	No	ns	>0,9999	B-Q
UVSSA_0'_DRB	891.932	2795.8	3.13454	1	1		1874.29	1494.14	0.797175	1	1		2060.78	1478.37	0.717382	1	1		1	1		WT 2 h vs. STK19 2 h	0.008006	-0,3668 to 0,3828	No	ns	>0,9999	C-R
UVSSA_60'_DRB	1036.46	1381.18	1.33259	0.425132	1		1740.39	642.396	0.369109	0.463021	1		2615.45	864.629	0.330585	0.460821	1		0.449658	1		WT 1 h vs. UVSSA 1 h	0.01722	-0,3180 to 0,3525	No	ns	>0,9999	B-N
UVSSA_60'_DRB_UV	1086.3	883.788	0.813574	0.259551	0.610519		1637.26	478.489	0.29225	0.366608	0.791772		2333.06	509.892	0.218551	0.304651	0.661104		0.31027	0.687798		WT 2 h vs. UVSSA 2 h	-0.09038	-0,4256 to 0,2449	No	ns	0.9997	C-O
UVSSA_120'_DRB	1005.82	1069.11	1.06293	0.339101	1		1349.09	468.77	0.347472	0.435879	1		2391.45	539.674	0.225668	0.314572	1		0.363184	1		WT 1 h vs. ELOF1 1h	-0.09215	-0,4274 to 0,2431	No	ns	0.9996	B-K
UVSSA_120'_DRB_UV	1488.4	885.724	0.595083	0.189847	0.559853		1757.36	248.822	0.141589	0.177613	0.407483		3070.4	447.001	0.145584	0.202938	0.645124		0.190133	0.537487		WT 2 h vs. ELOF1 2 h	-0.01893	-0,3542 to 0,3163	No	ns	>0,9999	C-L
																						WT 1 h vs. CSA 1 h	-0.5638	-0,8991 to -0,2286	Yes	****	<0.0001	B-H
																						WT 2 h vs. CSA 2 h	-0.4128	-0,7481 to -0,07757	Yes	**	0.0067	C-I
Individual quantification values of 3 independent experiments																			Average of the 3 independent experiments			WT 1 h vs. CSB 1 h	-0.676	-1,011 to -0,3407	Yes	****	<0.0001	B-E
	Rep1_20240319						Rep2_20240326						Rep3_20240402						Average			WT 2 h vs. CSB 2 h	-0.5705	-0,9058 to -0,2353	Yes	****	<0.0001	C-F
Sample name	HSPA4 Signal	RNAPII-S2 Signal	Norm to HSPA4	Norm to Ctr 0'	Norm to Ctr 60' or 120'		HSPA4 Signal	RNAPII-S2 Signal	Norm to HSPA4	Norm to Ctr 0'	Norm to Ctr 60' or 120'		HSPA4 Signal	RNAPII-S2 Signal	Norm to HSPA4	Norm to Ctr 0'	Norm to Ctr 60' or 120'		Norm to Ctr 0'	Norm to Ctr 60' or 120'
WT_0'_DRB	982.359	1477.42	1.50395	1	1		1594.31	5002.02	3.13741	1	1		1408.65	5213.98	3.70141	1	1		1	1		Test details	Mean 1	Mean 2	Mean Diff,	SE of diff,	n1	n2	t	DF
WT_60'_DRB	994.891	928.394	0.933161	0.620475	1		1436.81	1887.48	1.31366	0.418708	1		1186.05	2482.57	2.09315	0.5655	1		0.534894	1		WT 1 h vs. ERCC1 1 h	0.705	0.6566	0.04842	0.1059	3	3	0.4572	35
WT_60'_DRB_UV	906.007	706.125	0.779382	0.518224	0.835206		1446.46	1743.06	1.20505	0.384091	0.917324		1310.21	1978.36	1.50995	0.40794	0.721379		0.436752	0.824636		WT 2 h vs. ERCC1 2 h	0.4471	0.5352	-0.08813	0.1059	3	3	0.8321	35
WT_120'_DRB	852.055	969.613	1.13797	0.756656	1		1325.78	1436.57	1.08356	0.345369	1		1297.38	2668.85	2.05712	0.555765	1		0.552597	1		WT 1 h vs. XPG 1 h	0.705	0.5823	0.1227	0.1059	3	3	1.159	35
WT_120'_DRB_UV	1007.18	536.826	0.532999	0.3544	0.468377		1349.15	1053.17	0.780619	0.24881	0.720418		1287.86	1619.46	1.25748	0.33973	0.611283		0.314313	0.600026		WT 2 h vs. XPG 2 h	0.4471	0.4768	-0.02973	0.1059	3	3	0.2807	35
XPA_0'_DRB	1415.67	2851.15	2.01399	1	1		2953.69	7397.96	2.50465	1	1		2325.21	5691.58	2.44778	1	1		1	1		WT 1 h vs. XPA1 h	0.705	0.6436	0.06137	0.1059	3	3	0.5794	35
XPA_60'_DRB	1883.47	1956.8	1.03893	0.515859	1		3056.78	4062.92	1.32915	0.530674	1		2156.31	3039.27	1.40948	0.57582	1		0.540784	1		WT 2 h vs. XPA 2 h	0.4471	0.4655	-0.01843	0.1059	3	3	0.174	35
XPA_60'_DRB_UV	1632.08	949.961	0.582055	0.289006	0.560242		2422.54	2168.86	0.895283	0.357448	0.673574		2226.35	2187.57	0.982584	0.401419	0.697126		0.349291	0.643647		WT 1 h vs. STK19 1 h	0.705	0.6749	0.03008	0.1059	3	3	0.284	35
XPA_120'_DRB	1698.68	1347.19	0.793082	0.393787	1		2274.43	2567.79	1.12898	0.450755	1		2517.56	3343	1.32787	0.542482	1		0.462341	1		WT 2 h vs. STK19 2 h	0.4471	0.4391	0.008006	0.1184	3	2	0.06761	35
XPA_120'_DRB_UV	1924.12	650.235	0.337939	0.167796	0.426108		2688.57	1335.08	0.496577	0.198262	0.439844		2316.26	1632.17	0.704658	0.287877	0.530666		0.217978	0.46554		WT 1 h vs. UVSSA 1 h	0.705	0.6878	0.01722	0.1059	3	3	0.1626	35
XPG_0'_DRB	1712.78	3434.53	2.00523	1	1		2717.68	8173.06	3.00736	1	1		2391.42	5192.98	2.1715	1	1		1	1		WT 2 h vs. UVSSA 2 h	0.4471	0.5375	-0.09038	0.1059	3	3	0.8533	35
XPG_60'_DRB	1492.96	1538.83	1.03073	0.514019	1		2330.17	4458.52	1.91339	0.636235	1		2650.2	3840.38	1.44909	0.667321	1		0.605858	1		WT 1 h vs. ELOF1 1h	0.705	0.7972	-0.09215	0.1059	3	3	0.87	35
XPG_60'_DRB_UV	1654.2	1109.41	0.670659	0.334455	0.650666		2646.75	2284.8	0.863246	0.287044	0.45116		2016.87	1885.22	0.934729	0.430453	0.645046		0.35065	0.582291		WT 2 h vs. ELOF1 2 h	0.4471	0.466	-0.01893	0.1059	3	3	0.1787	35
XPG_120'_DRB	1629.46	1391.76	0.854122	0.425947	1		2516.99	2950.39	1.17219	0.389774	1		2835.57	3231.51	1.13963	0.524814	1		0.446845	1		WT 1 h vs. CSA 1 h	0.705	1.269	-0.5638	0.1059	3	3	5.324	35
XPG_120'_DRB_UV	1766.09	671.179	0.380037	0.189523	0.444944		3361.05	1428.55	0.42503	0.14133	0.362594		2289.2	1625.25	0.709963	0.326946	0.622975		0.219266	0.476838		WT 2 h vs. CSA 2 h	0.4471	0.8599	-0.4128	0.1059	3	3	3.898	35
ERCC1_0'_DRB	1334.04	2654.33	1.98969	1	1		2543.23	5576.9	2.19284	1	1		1665.87	5834.09	3.50214	1	1		1	1		WT 1 h vs. CSB 1 h	0.705	1.381	-0.676	0.1059	3	3	6.382	35
ERCC1_60'_DRB	1468.52	1564.93	1.06565	0.535586	1		2554.06	3144.52	1.23119	0.561458	1		1496.24	3310.53	2.21256	0.631775	1		0.576273	1		WT 2 h vs. CSB 2 h	0.4471	1.018	-0.5705	0.1059	3	3	5.387	35
ERCC1_60'_DRB_UV	1601.53	826.961	0.516357	0.259516	0.484546		2058.4	2109.67	1.02491	0.467389	0.832455		1481.78	2140.18	1.44433	0.412415	0.652787		0.379773	0.656596
ERCC1_120'_DRB	1460.24	998.287	0.683646	0.343594	1		2121.3	2204.14	1.03905	0.473838	1		1740.97	2539.87	1.45888	0.416569	1		0.411334	1
ERCC1_120'_DRB_UV	2054.33	625.836	0.304642	0.15311	0.445614		2339.63	1475.68	0.630731	0.287632	0.607027		1848.24	1491.3	0.80688	0.230396	0.553081		0.223713	0.53524

## Sheet: 3b
	WT			WT + NAEi					WT			WT + NAEi
	0h	1h	2h	0h	1h	2h			0h	1h	2h	0h	1h	2h
Rep1	0.983893	0.697427	0.672756	1.00837	0.846582	1.14325		Rep1	1	0.639398	0.658144	1	1.0942	1.04485
	0.918812	0.646761	0.582271	0.988729	0.99371	1.15882		Rep2	1	0.572337	0.519343	1	1.08507	0.922312
	0.909594	0.660713	0.584772	0.745659	1.15202	0.812691		Rep3	1	0.659621	0.612902	1	0.997184	0.876758
	1.00879	0.554506	0.679851	1.04854	1.07179	1.15131
	1.01677	0.711351	0.572819	0.609241	1.16295	1.20948		ANOVA table	SS	DF	MS	F (DFn, DFd)	P value
	0.904997	0.513858	0.794543	1.01431	0.96547	1.09496		Treatment (between columns)	0.4831	3	0.161	F (3, 8) = 36,75	P<0.0001
	1.14502	0.70007	0.684633	1.0841	1.36642	1.16657		Residual (within columns)	0.03505	8	0.004381
	1.09064	0.7461	0.642784	0.974334	1.07278	1.31158		Total	0.5182	11
	0.993038	0.653058	0.498981	1.07001	1.22413	1.12662
	0.731769	0.619131	0.705776	1.01855	1.20548	0.956099		Number of comparisons per family	2
	0.798563	0.644537	0.759398	0.946065	1.10457	1.02377		Alpha	0.05
	1.30175	0.644797	0.800302	1.1002	1.14632	0.793313
	1.09359	0.543166	0.492065	0.779449	1.11636	0.942686		Šídák's multiple comparisons test	Mean Diff,	95,00% CI of diff,	Below threshold?	Summary	Adjusted P Value
	0.78345	0.543131	0.549832	1.05646	1.11193	1.11904		NT 1h vs. NEDD8i 1h	-0.435	-0,5833 to -0,2868	Yes	****	<0.0001
	0.918985	0.668349	0.737815	0.797776	1.20246	0.911611		NT 2h vs. NEDD8i 2h	-0.3512	-0,4994 to -0,2029	Yes	***	0.0004
	1.09303	0.558945	0.599598	0.961853	0.915927	1.16167
	0.876904	0.438558	0.621546	1.12889	1.00522	1.35263		Test details	Mean 1	Mean 2	Mean Diff,	SE of diff,	n1	n2	t	DF
	0.919822	0.586512	0.62229	0.789174	0.929909	0.890023		NT 1h vs. NEDD8i 1h	0.6238	1.059	-0.435	0.05405	3	3	8.049	8
	1.10595	0.496344	0.590438	0.826425	1.03294	0.843053		NT 2h vs. NEDD8i 2h	0.5968	0.948	-0.3512	0.05405	3	3	6.498	8
	1.22016	0.680364	0.50843	1.0935	1.01412	1.04082
	1.12899	0.679305	0.746189	0.864457	1.14663	0.893141
	1.12779	0.705242	0.581276	0.984321	0.9679	1.13961
	1.04515	0.506717	0.788707	0.843189	0.934101	0.786707
	0.928182	0.661956	0.658571	0.861649	0.995229	1.12479
	1.42395	0.641644	0.458831	0.744731	1.01078	0.938835
	1.02429	0.428362	0.668666	0.962557	1.26906	1.02272
	1.07793	0.522349	0.520418	0.915362	1.2107	1.22997
	1.02031	0.440638	0.600352	1.24881	1.34489	1.20016
	1.20549	0.702209	0.886822	1.09198	1.04116	0.782176
	0.688107	0.603278	0.737285	1.08718	1.05972	1.11077
	1.12216	0.646298	0.778743	1.17722	1.21592	0.996268
	0.897852	0.327916	0.642498	1.05729	1.04102	0.796195
	1.11358	0.524991	0.724858	0.749908	1.07729	0.861693
	0.856514	0.629186	0.84457	0.875923	1.00877	1.64351
	0.932122	0.790911	0.85022	1.05077	1.23254	1.26945
	0.889539	0.850233	0.725648	0.841659	0.990967	1.05213
	0.990069	0.74164	0.743185	0.864382	1.11309	0.768898
	1.08224	0.519451	0.616911	1.24777	1.06527	0.809074
	1.04132	0.668342	0.676291	0.871077	1.09152	0.917011
	1.23499	0.888826	0.569008	0.64261	0.899385	1.03238
	1.03848	0.686996	1.05382	0.992362	1.09661	1.01559
	1.32179	0.434721	0.713502	1.18457	0.796234	0.952211
	0.995757	0.480322	0.620119	1.13235	0.794632	0.743604
	1.13623	0.521755	0.752773	0.719091	0.899419	1.6179
	1.00085	0.563056	0.954683	0.798588	1.20595	0.721378
	1.2707	0.58094	0.767228	0.74067	0.977177	1.13639
	1.15791	0.428708	0.82946	0.883108	1.03244	1.11833
	1.09839	0.633824	0.538049	1.05159	0.179865	0.845318
	0.877206	0.539726	0.767336	0.905002	0.767058	1.19626
	1.06849	0.575785	0.595861	1.03115	0.773536	1.14258
	1.32362	0.343913	0.766237	1.00172	1.3566	1.17818
	0.662585	0.630177	0.820015	1.12892	1.26557	1.04144
	0.837461	0.47861	0.644809	1.22354	1.52046	1.06836
	0.897512	0.908707	0.711328	1.19522	0.773969	0.920594
	0.874264	0.535089	0.781478	0.997444	1.35828	1.02313
	0.943115	0.548898	0.576355	1.04941	1.11768	1.2581
	1.14182	0.876048	0.810305	0.81578	1.37295	1.19625
	1.02755	0.481886	0.693121	0.734152	1.23651	1.20345
	0.959036	0.940217	0.62185	1.02309	1.17876	1.16384
	1.14762	0.76265	0.673679	1.13903	0.986421	1.05193
	1.02627	0.516468	0.60827	1.05116	1.11407	0.911299
	1.03454	0.571728	0.704302	1.03611	1.21298	0.769836
	1.08373	0.309157	0.633992	1.05896	1.06159	1.14453
	0.704566	0.599756	0.529648	1.18956	1.29867	1.23456
	0.805704	0.890238	0.497929	1.14107	1.15827	1.17618
	0.970458	0.466513	0.667959	1.05142	0.81014	1.16713
	0.90025	0.775277	0.577762	0.908365	0.868733	0.781568
	0.949053	0.534266	0.568334	1.19713	1.02625	0.991883
	1.14369	0.548484	0.655389	0.87585	1.31151	0.883042
	1.12211	0.606292	0.630555	1.16379	1.09178	0.980612
	0.794657	0.689499	0.753984	0.865753	1.24961	0.877821
	1.11223	0.818636	0.464412	0.937561	1.0427	0.759858
	1.03081	0.810178	0.634223	0.787813	1.07749	0.968905
	0.621157	0.542165	0.767327	1.07763	1.07948	0.830267
	1.16375	0.834204	0.60804	1.10342	1.21697	0.916876
	0.809277	0.538272	0.528689	1.06293	0.758965	1.23498
	0.984862	0.695591	0.695743	0.825559	1.21751	0.892845
	0.884965	1.14949	0.760563	1.22459	1.26548	1.14974
	0.90157	0.467655	0.687957	1.02077	1.38299	0.790531
	0.565743	0.747512	0.411798	1.25454	1.14328	1.06708
	1.00418	0.81473	0.70969	1.21837	1.37496	1.17428
	0.742585	0.564062	0.498006	1.13269	1.22431	0.709979
	0.887599	0.737833	0.579897	0.993617	1.01489	2.60281
	1.16692	0.813256	0.679335	1.23088	1.09889	1.22059
	1.14776	0.840339	0.543785	1.20197	1.24387	0.975229
	0.826397	0.645534	0.545181	0.901534	0.967095	1.29609
	1.18847	0.573697	0.635532	0.995555	1.00556	0.978935
	1.00021	0.603867	0.713365	1.24363	1.00599	0.685616
		0.944807	0.716441	1.12692	1.42272	1.10463
		0.514901	0.828677	1.03572	1.01885	1.06869
		0.672206	0.515376	0.636563	1.19843	0.984948
		0.418748	0.722282	1.26303	1.1083	1.0116
		0.734117	0.759089	1.37698	1.13212	1.17961
		0.343632	0.810767	1.09604	0.98772	0.778195
		0.872086	0.771218	1.08364	1.07249	1.08938
		0.590919	0.594717	0.771966	0.965115	1.1141
		0.616338	0.733964	0.86612	1.00388	0.92923
		0.535254	0.649498	1.17303	1.2833	1.13144
		0.700795	0.630836	0.841002	1.81115	1.22155
		0.677613	0.740795	1.01489	1.06217	0.950645
		0.635843	0.625606	0.966903	1.21837	0.739878
		0.774739	0.647577	1.07012	1.34419	0.94696
		0.488021	0.713927	1.15357	1.31833	1.48386
		0.683866	0.689365		0.850529	1.13158
		0.570302	0.616882		1.15287	0.872094
		0.742713	0.619198		1.18664	1.03971
		0.801847	0.805744		0.889075	1.32546
		0.744184	0.564785		1.23193	0.764903
		0.707257	0.72068		0.84135	1.22321
		0.594034	0.534206		1.08869	1.03012
		0.756378	0.615088		0.762166	1.08648
		0.934694	0.659616		1.03401	0.959961
		0.633981	0.486146		1.47033	0.887826
		0.497353	0.54232		0.863752	1.04049
		0.60971	0.505211		0.990189	0.739892
		0.56023	0.692038		1.24622	1.39772
		0.606469	0.762748		1.09512	0.913354
		0.728847	0.595089			0.970898
		0.901356	0.621552			0.86499
		0.785122	0.491786
		0.554905	0.689219
		0.363973	0.49514
		0.75314	0.581251
		0.598873	0.547396
		0.725369	0.482549
		0.525688	0.726229
		0.827699	0.523424
		0.563542	0.625556
		0.792505	0.601146
		0.52332	0.62363
		0.58676	0.752026
		0.594118	0.734966
		0.536471	0.695909
		0.649669	0.568432
		0.916878	0.643792
		0.509851	0.902552
		0.717071	0.575976
		0.581231	0.546002
		0.768793	0.677844
		0.814269	0.660325
		0.563579
		0.667896
		0.700839
		0.46051
		0.629014
		0.603906
Rep2	1.11662	0.482601	0.702067	1.27905	0.838273	0.592915
	1.05885	0.462196	0.67589	1.19214	1.54571	0.894052
	1.07181	0.555243	0.915713	0.984393	0.804201	1.07537
	0.946437	0.557706	0.349496	0.833828	0.574429	1.0081
	1.06343	0.731371	0.532872	1.14144	0.630707	0.738453
	0.858685	0.725872	0.481599	1.16068	0.855621	0.772009
	0.824503	0.56998	0.322714	1.10448	1.30543	0.899112
	1.047	0.487818	0.628545	0.861882	1.02502	1.0815
	0.92617	0.432999	0.328818	1.05351	1.46237	0.974093
	0.919716	0.720838	0.476421	1.12616	1.13923	1.01758
	1.02704	0.564678	0.507708	1.05337	1.15492	1.08818
	0.820173	0.46281	0.492224	0.987121	0.86624	0.931998
	0.94511	0.58338	0.522106	1.09665	0.804038	1.00422
	0.962276	0.431315	0.675447	1.2464	1.20978	0.793827
	1.08452	0.527581	0.392808	0.989171	1.19989	0.9555
	0.978386	0.440597	0.527294	1.02146	1.5652	1.10062
	1.02049	0.669589	0.262647	1.02941	1.15023	0.656152
	1.25861	0.608453	0.649322	1.17897	0.989738	1.16106
	1.09659	0.60489	0.50708	0.861846	1.38038	0.588486
	0.901339	0.58954	0.516406	0.865074	1.35419	0.81015
	1.10369	0.348488	0.366064	0.943979	1.03857	0.898944
	1.10094	0.666218	0.772759	0.976272	0.950643	1.03483
	1.23307	0.377747	0.528358	0.916061	1.1084	1.03144
	1.17366	0.430337	0.212482	1.03568	1.09112	0.535732
	1.03189	0.544975	0.649822	1.18374	1.24098	0.886399
	0.891867	0.70782	0.588005	0.870364	1.1627	0.996837
	0.902522	0.570914	0.39854	1.10213	0.762922	0.635511
	0.844714	0.65542	0.435863	1.13757	1.43204	1.01768
	0.985355	0.771451	0.568121	1.11333	1.26744	0.801946
	0.75171	0.86255	0.467223	0.905874	1.02499	1.15138
	1.05701	0.635457	0.382837	0.816078	1.54014	1.20191
	0.79088	0.763749	0.617968	0.799628	1.3804	0.503402
	0.789212	0.718346	0.62291	1.02266	1.1731	0.964703
	0.949484	0.490328	0.507513	0.897372	1.4362	1.20005
	0.977745	0.596044	0.689761	0.868701	0.622768	0.930956
	0.908283	0.667693	0.527345	0.823108	1.0541	0.970335
	0.959382	0.501207	0.397162	0.932488	0.910806	0.780855
	1.04318	0.381692	0.464238	0.888782	0.908193	1.22123
	1.16229	0.436692	0.514072	0.829956	0.7423	0.937679
	1.07763	0.443319	0.32272	0.883055	1.20244	1.07864
	0.934216	0.627004	0.375333	1.04725	1.23552	0.778151
	0.927066	0.658617	0.42392	0.484633	1.11252	1.01604
	0.970372	0.648376	0.728817	0.815779	0.76478	0.846744
	0.815744	0.447683	0.552249	0.867388	1.43231	1.02549
	0.769273	0.409984	0.396205	1.37967	1.09741	0.901323
	1.08041	0.636757	0.573346	1.05105	1.16712	0.989805
	0.712661	0.527643	0.509391	1.11953	0.986994	0.761681
	1.03532	0.57567	0.46005	0.805401	0.756835	0.754328
	1.16201	0.616527	0.481478	1.20106	1.37384	1.19583
	0.820088	0.707451	0.40012	1.103	1.17977	1.1342
	0.870407	0.683811	0.681507	1.03417	0.729849	1.09665
	1.18065	0.293102	0.397399	1.07158	1.15294	0.819338
	1.341	0.716967	0.675329	0.929987	0.962748	1.47273
	1.01974	0.290022	0.496158	1.16993	1.03855	0.728226
	1.18118	0.580154	0.687809	1.06329	1.04285	0.48545
	0.856209	0.613559	0.42242	1.02596	0.943786	0.735727
	0.945986	0.687444	0.68208	0.932562	1.24091	0.630578
	1.17469	0.483466	0.488567	0.988262	1.25651	1.00601
	1.07954	0.884562	0.424981	1.10848	1.10283	0.872774
	1.26922	0.525914	0.525491	1.17785	0.894757	0.874064
	1.11247	0.568533	0.758779	1.01238	1.15637	1.03289
	1.44712	0.60346	0.550472	1.40831	0.623283	1.04476
	1.0379	0.639893	0.48812	0.891543	1.0977	1.09985
	0.720279	0.389614	0.746222	1.42902	1.21038	0.76897
	0.971274	0.753355	0.50582	1.16342	1.13555	1.24485
	1.00942	0.577557	0.666433	0.925952	1.31551	1.04297
	0.893489	0.454504	0.61389	0.986396	1.51989	0.603964
		0.703994	0.439689	0.944733	0.97915	1.42558
		0.775071	0.560399	1.25053	0.833564	0.859018
		0.421654	0.71521	0.723763	1.14119	1.07371
		0.573036	0.541946	0.821454	1.32159	0.869089
		0.523145	0.621814	1.22836	0.964136	0.938556
		0.876488	0.380255	0.930524	1.19266	1.05016
		0.690791	0.401908	0.947639	1.01806	1.05016
		0.349919	0.365429	0.855091	1.23505	0.701433
		0.677027	0.575303	0.963273	0.73207	1.07116
		0.473388	0.296627	1.24942	0.793607	1.00227
		0.272967	0.400054	0.839688	1.27443	0.778782
		0.342854	0.630994	0.753201	1.21807	0.867182
		0.494682	0.45515	0.737443	0.886262	0.79503
		0.428062	0.73166	0.928827	0.706732	0.76148
		0.391202	0.653815	1.00964	1.43031	0.948488
		0.337192	0.21381	1.01395	0.963562	0.918955
		0.578981	0.820723	0.843645	1.12395	0.80644
		0.506218	0.406987	0.871854	0.943836	1.05569
		0.618816	0.462654	0.914635	1.12055	0.688186
		0.575079	0.620296	0.865432		0.988249
		0.559801	0.644456	1.0992		0.692442
		0.525082	0.373236			0.803226
		0.660365	0.485927			1.1383
		0.555571	0.409423			0.79664
		0.411135	0.409987			1.05034
		0.907691	0.526442			0.978426
		0.58429	0.47507			1.22365
		0.824878	0.505037			0.685385
		0.823485				0.798226
		0.609658				0.953986
		0.423324				0.970051
		0.481385				1.03883
		0.750347				1.19707
		0.435798				0.773514
		0.731236				0.837198
		0.55715				0.792858
		0.548881				0.308017
		0.570294				0.855962
		0.527633				1.06635
		0.600429				1.0722
		0.657831				0.710356
		0.646355				1.2521
Rep3	0.991689	0.644194	0.649069	0.979957	1.01502	0.641567
	1.10527	0.660962	0.652276	1.03463	0.889338	0.829559
	1.13805	0.601281	0.349337	0.952028	1.00996	0.903192
	1.25947	0.694199	0.658984	1.08418	0.840683	0.821346
	0.957429	0.807118	0.556977	1.13475	0.746815	0.741838
	1.05213	0.604596	0.787453	0.973759	0.727337	0.802375
	1.16441	0.496131	0.521286	1.03591	1.18124	0.501579
	1.06397	0.456757	0.871978	1.09033	1.18324	0.616721
	1.07849	0.74084	0.514677	0.876825	1.02455	0.995577
	1.19241	0.825161	0.593061	1.00072	0.568382	0.778692
	1.121	0.626971	0.454579	0.949317	0.933583	0.600154
	0.960408	0.690833	0.620748	1.34114	0.96275	0.77001
	0.982825	0.568199	0.481551	0.837893	1.19461	0.958689
	1.10254	0.47425	0.44028	1.0603	1.14907	0.688649
	0.98957	0.720976	0.642889	1.00946	1.18275	1.1043
	0.960137	0.684888	0.616527	0.928123	1.0333	0.991571
	1.0133	0.859617	0.599601	1.0735	0.383007	0.768514
	1.12998	0.783318	0.413854	0.953278	0.959123	0.875817
	1.01614	0.577787	0.53767	0.993605	1.13752	1.05451
	0.824387	0.772306	0.566962	0.779243	0.992497	1.20888
	1.03941	0.68439	0.627335	1.12427	0.988892	1.0585
	1.12768	0.575267	0.543338	0.892923	1.31549	1.10707
	0.784664	0.786373	0.369619	1.37555	0.976698	0.91682
	0.814547	0.433259	0.46778	1.02309	0.790055	0.965229
	1.09321	1.12685	0.634126	0.821943	1.10665	0.803228
	1.128	0.543375	1.04998	1.24806	0.850065	0.922739
	0.993125	0.62846	0.739862	0.759156	1.0347	0.746614
	0.9203	0.731614	0.675421	0.980601	0.954386	0.748334
	1.00686	0.633033	0.599157	0.952539	1.34032	0.819899
	0.929796	0.63775	0.708732	1.0013	1.11198	1.13315
	0.96781	0.716984	0.528693	0.950178	0.946448	0.791595
	0.966445	0.522977	0.520212	0.846159	1.21493	0.827396
	0.994335	0.857223	0.731537	1.00078	0.814756	0.737301
	1.00783	0.814319	0.625593	0.793484	1.29695	0.961052
	0.986989	0.673385	0.964905	1.27306	1.14051	0.796305
	1.13524	0.644949	0.571524	1.32262	1.31865	0.868423
	0.932047	0.647535	0.772916	0.850612	1.09953	0.982865
	0.875081	0.645475	0.544673	1.29023	0.968038	0.904336
	0.996539	0.764617	0.587946	1.08474	1.06257	1.00587
	1.1929	0.772593	0.533413	1.08465	0.965036	0.759498
	0.854749	0.437419	0.421487	1.26411	0.813121	1.07654
	0.829999	0.60228	0.508351	0.965103	1.31474	0.945761
	0.982416	0.786998	0.624612	1.09719	1.20945	1.02256
	0.786807	0.598956	0.658873	0.893451	0.733722	0.838558
	1.00397	0.579869	0.564046	0.808186	1.12003	1.10518
	0.824844	0.787509	0.662536	1.00984	1.22692	0.750109
	0.955325	0.708429	0.538753	1.01696	0.846218	0.733913
	1.08766	0.810922	0.521523	0.913978	0.906007	0.842121
	0.803795	0.555919	0.792432	0.999176	0.924686	0.951739
	1.07479	0.393515	0.71119	1.08759	0.966029	0.92216
	1.02466	0.523557	0.53938	0.921534	0.841751	0.933104
	1.0126	0.514987	0.541917	0.958681	1.2634	0.786798
	1.05614	0.634546	0.728825	1.01134	1.00066	0.8109
	0.919356	0.65023	0.599683	1.06459	1.04894	0.807368
	1.0675	0.780327	0.685788	1.01644	1.17762	1.06405
	1.12357	0.654546	0.393249	1.03813	0.852652	0.91632
	0.799907	0.646012	0.770865	0.984886	0.910265	0.758044
	0.876846	0.483256	0.784289	1.00503	1.60515	0.823702
	1.01158	0.835177	0.581266	0.827526	0.756318	0.838969
	1.0457	0.865002	0.762239	0.95823	0.766498	0.708773
	0.976452	0.681182	0.561253	1.10285	0.654505	0.7761
	0.943656	0.758605	0.615228	0.963291	0.454804	1.21485
	0.976039	0.833194	0.779751	1.0759	1.13918	0.797063
	1.00483	0.565298	0.545975	0.817237	1.14802	0.876679
	0.785396	0.663165	0.583979	0.885902	0.724862	0.951253
	0.998993	0.781234	0.524655	0.718144		0.924133
	1.36794	0.666859	0.589201	1.21537		0.850188
	0.891252	0.426198	0.587374	0.938732		0.795841
	1.04141	0.611168	0.485983	1.09475		0.816061
	0.96559	0.565457	0.670602	1.44697		0.972878
	1.15195	0.674178	0.660467	0.926657		1.04373
	1.0068	0.569711	0.60582	1.11239		0.996848
	0.99747	0.525518	0.556312	0.630224		0.697054
	1.00338	0.618358	0.622757	0.899537		1.02102
	1.07316	0.624154	0.649542	0.995777
	1.06404	0.668129	0.674135	0.868155
	1.08155	0.693437	0.762616	1.08848
	0.887544	0.544348		1.05152
	0.86565			1.17802
	0.939143			1.01069
	1.08364			0.90719
	0.931388			1.10315
	0.989266			0.861471
	1.03688			0.938258
	0.968938			0.774755
	1.05726			0.829539
	0.983579			0.900537
	0.788172			1.00157
				1.01379
				0.964537
				1.07772

## Sheet: 3d
RNAPII-S2 +UV / –UV ratio
	NT			NEDD8i
	0h	1h	2h	0h	1h	2h
Rep1	1	0.940391	0.967235	1	0.810242	1.08263
Rep2	1	1.08887	0.528885	1	1.07223	1.08718
Rep3	1	0.512278	0.289955	1	1.00341	1.07669
ANOVA table	SS	DF	MS	F (DFn, DFd)	P value
Treatment (between columns)	0.4541	5	0.09082	F (5, 12) = 2,410	P=0,0984
Residual (within columns)	0.4522	12	0.03768
Total	0.9063	17
Number of comparisons per family	2
Alpha	0.05
Šídák's multiple comparisons test	Mean Diff,	95,00% CI of diff,	Below threshold?	Summary	Adjusted P Value
NT 1h vs. NEDD8i 1h	-0.1148	-0,5194 to 0,2899	No	ns	0.7326	B-E
NT 2h vs. NEDD8i 2h	-0.4868	-0,8915 to -0,08214	Yes	*	0.0193	C-F
Test details	Mean 1	Mean 2	Mean Diff,	SE of diff,	n1	n2	t	DF
NT 1h vs. NEDD8i 1h	0.8472	0.962	-0.1148	0.1585	3	3	0.7242	12
NT 2h vs. NEDD8i 2h	0.5954	1.082	-0.4868	0.1585	3	3	3.071	12

## Sheet: 3f
	WT			CSA KO			CSA KO + CSA WT			CSA KO + CSA ΔCUL4			CSA KO + CSA ΔUVSSA					WT			CSA KO			CSA KO + CSA WT			CSA KO + CSA ΔCUL4			CSA KO + CSA ΔUVSSA
	0h	1h	2h	0h	1h	2h	0h	1h	2h	0h	1h	2h	0h	1h	2h			0h	1h	2h	0h	1h	2h	0h	1h	2h	0h	1h	2h	0h	1h	2h
Rep1	1.14331	0.42232	0.296424	0.774098	1.12759	1.66539	1.12739	0.39476	0.491301	0.848268	1.05983	1.23055	1.12542	0.960933	0.72963		Rep1	1	0.620658	0.453947	1	1.18776	1.13801	1	0.59619	0.552033	1	1.16556	1.13024	1	0.755689	0.681028
	1.23865	0.748557	0.364194	1.11168	1.50417	1.60357	0.89964	0.802952	0.345809	1.11049	1.6977	1.1046	1.06337	0.712882	0.476938		Rep2	1	0.65012	0.541749	1	1.08572	1.15448	1	0.795898	0.626485	1	1.12524	1.12479	1	0.744646	0.681025
	1.13406	0.800441	0.495459	0.950554	0.97364	0.84781	0.814021	0.723027	0.429937	1.31925	1.20003	1.01909	1.04518	0.638902	0.559097		Rep3	1	0.659085	0.53277	1	1.12613	1.12613	1	0.7247	0.577725	1	1.12016	1.12365	1	0.796597	0.605974
	1.2493	0.632905	0.319867	0.718152	1.24081	0.704464	0.868265	0.703347	0.433447	0.835463	1.41195	1.45545	0.867001	0.900977	0.979673
	0.83847	0.735911	0.348243	0.471932	0.660301	1.42727	1.08752	0.669685	0.817098	1.00787	1.11417	0.942507	0.987475	0.626201	0.797469		ANOVA table	SS	DF	MS	F (DFn, DFd)	P value
	0.683716	0.708813	0.381177	0.897574	1.21559	1.38519	1.46842	0.400163	0.217605	1.03496	1.11777	1.21976	0.995652	0.868596	0.485933		Treatment (between columns)	1.848	9	0.2053	F (9, 20) = 100,1	P<0.0001
	0.732951	0.577616	0.383568	1.13786	1.49462	1.55857	0.817551	0.838073	0.632321	0.82876	1.05132	1.25561	0.954366	1.01115	0.791636		Residual (within columns)	0.04103	20	0.002051
	0.842908	0.75631	0.529184	0.882508	1.08135	1.33155	0.973347	0.631523	0.56691	1.0341	1.51886	0.891711	1.16808	0.818042	0.518524		Total	1.889	29
	1.08476	0.650254	0.396766	1.18404	1.41846	0.953638	1.03947	0.593415	0.705861	1.08378	1.41112	0.945732	1.39111	0.86006	0.835306
	0.828772	0.699757	0.774123	0.831309	1.185	0.9249	1.15448	0.687112	0.562956	0.830046	1.1629	1.38774	0.8279	0.824957	0.345039		Number of comparisons per family	8
	0.811052	0.47941	0.420212	0.618722	0.967399	1.36741	1.13221	0.54285	0.41281	1.05331	0.92759	1.00106	1.17793	1.28682	0.552187		Alpha	0.05
	1.51039	0.615096	0.521795	0.79487	1.13684	1.28939	0.956689	0.681632	0.758601	1.11016	0.628291	0.980771	0.870699	0.921739	0.856428
	1.10109	0.465439	0.4077	1.14724	1.18765	1.22449	0.928516	0.496832	0.342742	0.992205	1.34174	1.2159	1.15984	0.769941	0.694146		Šídák's multiple comparisons test	Mean Diff,	95,00% CI of diff,	Below threshold?	Summary	Adjusted P Value
	1.01269	0.553565	0.448379	0.866951	0.815566	0.687134	0.741106	0.447021	0.584981	0.662057	1.17127	1.28808	0.896808	0.684443	0.682116		WT 1h vs. CSA KO + CSA WT 1h	-0.06231	-0,1749 to 0,05030	No	ns	0.5976	B-H
	0.830865	0.440824	0.675198	1.03669	0.925069	1.20863	0.780479	1.07558	0.356954	1.14278	1.01488	0.856145	0.998797	0.700757	0.639572		WT 1h vs. CSA KO 1h	-0.4899	-0,6025 to -0,3773	Yes	****	<0.0001	B-E
	1.30153	0.623899	0.50097	1.06978	1.63558	1.71437	1.11159	0.46012	0.700472	1.18119	0.955131	0.813558	0.942209	0.613962	0.605817		WT 1h vs. CSA KO + CSA ΔCUL4 1h	-0.4937	-0,6063 to -0,3811	Yes	****	<0.0001	B-N
	0.822756	0.667322	0.297263	0.803566	1.18022	1.00476	0.588994	0.420644	0.552355	1.11308	0.889538	1.285	1.03367	1.02155	0.77158		WT 1h vs. CSA KO + CSA ΔUVSSA 1h	-0.1224	-0,2350 to -0,009745	Yes	*	0.0277	B-Q
	0.808167	0.674707	0.414126	0.831311	0.874869	1.27771	1.87872	0.819477	0.482707	0.927114	0.952272	0.992358	1.11847	0.567848	1.59057		WT 2h vs. CSA KO + CSA WT 2h	-0.07593	-0,1885 to 0,03669	No	ns	0.3552	C-I
	0.823728	0.6911	0.356062	1.11265	0.97352	1.17159	1.01631	0.443367	0.540772	1.03971	1.42881	0.876594	1.1387	0.514082	0.715621		WT 2h vs. CSA KO 2h	-0.6301	-0,7427 to -0,5174	Yes	****	<0.0001	C-F
	0.996725	0.724222	0.346232	0.982705	1.3971	1.01896	0.881023	0.614057	0.548062	0.934438	1.34363	1.19354	0.92813	0.9942	0.640098		WT 2h vs. CSA KO + CSA ΔCUL4 2h	-0.6167	-0,7293 to -0,5041	Yes	****	<0.0001	C-O
	1.00691	0.95373	0.318927	1.07063	1.09732	1.47776	1.1959	0.437824	0.33364	1.12693	1.13345	1.13158	1.18502	0.794768	0.472184		WT 2h vs. CSA KO + CSA ΔUVSSA 2h	-0.1465	-0,2591 to -0,03391	Yes	**	0.0061	C-R
	0.976367	1.01671	0.423602	1.15059	1.33089	1.0426	1.13738	0.591084	0.504987	0.951052	1.11175	1.1372	1.43014	0.762965	0.817042
	1.30788	0.650122	0.628956	1.06944	1.23194	1.12106	0.705565	0.637634	0.396628	1.04238	1.37693	0.958352	0.770711	0.644022	0.72661		Test details	Mean 1	Mean 2	Mean Diff,	SE of diff,	n1	n2	t	DF
	0.939579	0.645145	0.399082	0.832661	1.38298	1.12175	0.960095	0.392305	0.381115	1.18795	1.06323	1.201	0.795349	0.716548	1.0011		WT 1h vs. CSA KO + CSA WT 1h	0.6433	0.7056	-0.06231	0.03698	3	3	1.685	20
	1.14237	0.762594	0.510843	1.11947	1.37863	1.20874	0.932	0.681849	0.606325	1.18926	1.22552	1.11444	1.03673	0.767111	1.15411		WT 1h vs. CSA KO 1h	0.6433	1.133	-0.4899	0.03698	3	3	13.25	20
	1.00839	0.65138	0.37795	0.927532	1.1	1.48197	1.07167	0.505182	0.544374	0.960295	0.773415	1.10545	0.96309	1.01044	1.20365		WT 1h vs. CSA KO + CSA ΔCUL4 1h	0.6433	1.137	-0.4937	0.03698	3	3	13.35	20
	0.523852	0.707333	0.302491	0.900327	1.23439	1.13356	1.2712	0.7175	0.553156	0.864293	1.05637	1.02784	0.955786	0.574655	0.698156		WT 1h vs. CSA KO + CSA ΔUVSSA 1h	0.6433	0.7656	-0.1224	0.03698	3	3	3.309	20
	0.87788	0.353898	0.199678	0.843455	1.52215	1.46796	0.70779	0.551886	0.289055	0.983702	1.41413	1.13868	1.07661	0.492686	0.732511		WT 2h vs. CSA KO + CSA WT 2h	0.5095	0.5854	-0.07593	0.03698	3	3	2.053	20
	0.933807	0.76266	0.579766	0.820841	1.34994	0.824359	1.18931	0.574724	0.797732	1.31658	1.06314	1.06457	0.502315	0.851838	0.654677		WT 2h vs. CSA KO 2h	0.5095	1.14	-0.6301	0.03698	3	3	17.04	20
	0.947509	0.664322	0.413396	0.854308	1.51097	1.76302	1.1387	0.266079	0.677747	0.933001	1.09088	1.30225	0.81175	0.592965	0.987583		WT 2h vs. CSA KO + CSA ΔCUL4 2h	0.5095	1.126	-0.6167	0.03698	3	3	16.68	20
	1.45483	0.446805	0.634728	0.862624	1.24548	1.15598	1.76225	0.769413	0.495876	1.19023	1.22798	1.22258	1.14216	0.791155	0.754221		WT 2h vs. CSA KO + CSA ΔUVSSA 2h	0.5095	0.656	-0.1465	0.03698	3	3	3.962	20
	1.22542	0.469036	0.437359	1.20046	1.20301	1.25629	1.3879	0.589014	0.512504	0.986435	1.12381	1.34707	0.896881	0.493963	0.820804
	1.1937	0.48038	0.349625	0.976503	1.23884	0.980634	1.28663	0.33167	0.42206	1.02345	1.26505	1.27931	1.19877	0.73509	0.751234
	1.19672	0.35227	0.474106	1.07183	1.23982	1.469	1.05379	0.434182	0.516883	1.00229	1.16408	1.61382	1.06247	0.609707	0.677806
	0.996317	0.744372	0.553349	1.06421	1.33755	1.08246	0.873105	0.477758	0.572008	0.968631	1.27364	1.18854	1.09867	0.54696	0.742675
	1.26709	0.587221	0.325339	1.00557	1.23251	1.09651	0.763599	0.807881	0.378028	1.10523	0.969919	1.09035	0.840982	0.538482	0.598071
	1.07945	0.451063	0.250894	0.809055	1.3227	1.19805	0.673555	0.920773	0.605951	0.854622	1.11259	1.05928	1.04545	0.476525	0.949025
	1.17206	0.499492	0.398133	1.00725	0.942995	1.04992	0.93113	0.418135	0.505126	1.10076	1.12983	1.30306	1.27749	0.653496	0.790488
	0.961977	0.714189	0.322724	1.3308	1.36539	1.07332	1.21268	0.481394	1.04196	0.825865	0.799908	1.08582	0.988176	0.844064	1.27618
	1.07253	0.448465	0.421797	0.970307	1.08194	1.27416	1.01369	0.391462	0.546049	1.31131	1.03955	1.189	1.10238	1.03277	0.930622
	0.880758	0.768655	0.631371	1.077	0.869275	0.91078	0.957547	0.741527	0.523605	0.797022	1.25648	1.0378	1.04703	0.524244	0.680372
	1.10934	0.8874	0.578008	1.37248	1.45968	1.13978	0.911329	0.453598	0.656499	1.13515	1.20675	0.982864	0.77549	0.642726	0.614704
	0.670829	0.672119	0.62178	1.02128	0.871964	1.09526	1.09711	0.579284	0.340634	0.938746	1.21469	1.3248	1.21271	0.909206	0.487931
	0.960048	0.83765	0.519676	0.969142	1.20128	1.21724	0.864359	0.499275	0.440415	1.28352	0.892296	1.10715	1.13475	1.58352	0.584272
	0.633774	0.431207	0.348268	0.830804	0.991718	1.18882	1.18027	0.606961	0.584698	0.685028	1.38932	1.09899	0.788422	0.772884	0.438355
	0.661669	0.988769	0.495616	1.06542	1.09747	1.13178	0.685048	0.675826	0.583304	0.927726	1.14895	1.47177	0.793024	1.06779	0.973291
	1.33187	0.679048	0.794156	1.09322	1.14104	0.871837	1.17454	0.690083	0.639569	0.950884	0.838736	0.958684	0.974521	0.618811	0.502953
	1.18394	0.532337	0.415849	1.09768	1.23102	0.987521	0.807343	0.748867	0.325788	1.34013	1.07762	0.94869	1.06911	0.828208	0.384423
	0.867374	0.7052	0.505717	0.803346	1.20988	1.04455	1.00246	0.531887	0.630092	1.26468	1.18033	1.1244	0.887499	1.40159	0.389245
	0.744845	0.655249	0.479317	1.24077	1.6446	0.919006	0.759317	0.659119	0.713029	1.15495	1.07569	1.10555	1.11046	0.733977	0.959633
	0.991293	0.673422	0.504093	1.14272	1.19393	0.946596	0.912412	0.435181	0.728125	0.866409	0.947463	1.20311	0.888623	0.919771	0.346757
	0.931985	0.585898	0.297094	1.03994	1.33559	1.23722	1.04201	0.482631	0.646653	1.00977	1.38529	1.18948	0.8223	0.5856	0.438423
	1.12571	0.622821	0.386424	1.06958	1.34802	1.00122	1.10965	0.748496	0.489137	0.602936	1.23611	0.69444	1.45708	0.720492	0.661862
	1.23698	0.610548	0.356384	1.14263	1.36396	0.977313	0.928408	0.521121	0.428919	0.900229	1.1769	1.11924	0.868751	0.545103	0.348814
	0.859325	0.565775	0.385786	1.26215	1.27851	1.03952	1.0167	0.309524	0.655803	1.01194	1.24017	1.11403	0.743034	0.57411	0.531706
	0.740338	0.81807	0.429909	0.801613	0.885299	0.944132	1.11672	0.445778	0.362826	0.822555	1.11058	0.690551	1.17286	0.920307	0.606486
	1.17632	0.684027	0.381485	0.639507	0.772571	1.20613	1.08392	0.807211	0.725633	0.986091	1.13976	0.924761	0.885231	0.47459	0.699341
	0.752439	0.809835	0.473843	1.13258	1.13359	1.39405	0.723915	0.798232	0.691669	1.60089	1.21041	1.33937	0.932043	0.860046	0.92135
	1.13503	0.685014	0.254326	1.27232	0.852722	1.2268	1.0635	0.705821	0.447956	0.913582	1.04708	1.1532	0.967985	0.789903	0.762866
	1.26485	0.549719	0.519479	1.08446	1.37921	1.2168	0.929868	0.607045	0.505566	0.879351	1.55198	0.912097	0.803974	0.791872	0.422693
	1.4457	0.713924	0.302418	0.922295	1.43343	0.709173	1.17201	0.4526	0.480485	0.904623	1.33882	1.41876	0.821237	0.84646	0.608215
	0.952254	0.600444	0.351014	1.12452	0.880479	1.3445	0.73941	0.206465	0.415242	0.828334	0.787708	1.27837	0.933303	0.935524	0.971994
	0.910341	0.601788	0.924631	1.15795	1.18122	0.978747	0.977011	0.548114	0.701565	0.856349	1.40452	1.22823	0.982873	0.626001	0.629416
	1.23043	0.443522	0.701407	0.957834	1.07994	1.57177	1.10074	0.631803	0.607057	0.785955	1.69459	1.16601	0.924985	0.825392	0.557768
	0.930793	0.492017	0.577237	0.748803	1.05361	1.19764	0.803447	0.333605	0.335018	1.36066	1.49892	1.26627	0.965481	0.732002	0.887371
	0.892728	0.334238	0.423314	0.998411	1.38883	1.10133	0.959758	1.03014	0.643898	1.0862	1.09909	1.32419	1.05535	1.7622	0.632974
	0.933238	0.484868	0.552909	1.13616	0.679062	0.924374	1.12837	0.689366	0.603602	1.15317	1.24494	0.775205	1.02346	0.492967	0.597079
	1.12273	0.62912	0.423137	0.842278	0.959193	0.839146	1.12004	0.321309	0.473196	0.754037	1.09673	0.886008	0.924436	0.418485	0.695856
	0.722247	0.799298	0.379235	0.951295	0.881793	0.888224	1.19098	0.615588	1.00814	1.09383	1.17724	1.14522	0.996924	0.56206	0.755207
	0.929304	0.664743	0.376628	0.880669	1.53385	1.30497	0.902666	0.713851	0.317023	0.967685	1.47504	0.974185	0.816978	0.81606	0.418067
	0.841233	0.586176	0.468302	0.989931	1.38513	1.21589	0.818911	0.524378	0.253572	0.673429	0.895753	1.16881	0.893216	0.533462	0.888894
	1.05007	0.533497	0.468343	0.945613	1.3117	0.830154	1.0292	0.833242	0.691565	1.09405	1.05219	1.16347	1.28911	0.886802	0.735462
	0.992575	0.629624	0.57492	0.990672	1.00498	1.09384	0.925954	0.487338	0.571799	0.735978	1.12876	1.50095	1.22417	0.62111	0.482257
	1.20293	0.636724	0.688424	1.05301	1.18216	1.0464	1.10216	0.516804	0.54719	0.995715	1.13636	1.31075	0.842369	0.7994	0.796459
	1.27251	0.411928	0.47523	0.912314	1.288	1.21819	0.920053	0.420505	0.654088	0.815739	1.22553	1.28968	0.902963	0.784091	1.32865
	1.27178	0.510421	0.455632	0.730477	1.26769	1.003	0.71798	0.846559	0.762819	1.09943	1.16481	1.40922	0.759128	0.885975	0.694474
	1.06302	0.851235	0.357315	1.05961	1.30761	1.31195	0.703261	0.509681	0.511818	0.935166	1.23071	0.804017	0.90848	0.677676	0.466812
	0.691198	0.570897	0.316606	0.983866	1.11757	1.30412	0.883461	0.571868	0.616838	1.17214	1.33515	1.23598	1.24391	0.854924	0.57726
	1.11113	0.927212	0.350629	0.946511	1.20305	1.59059	0.894717	0.449709	0.422591	1.2576	1.31839	1.12153	0.963097	0.839733	0.888601
	0.999661	0.523205	0.303106	1.26598	0.823027	1.07738	1.04509	0.752694	0.760268	0.909789	1.39684	1.50143	1.37961	0.439432	0.390921
	1.14732	0.685147	0.529773	1.02682	1.07	1.41891	1.00563	0.587267	0.534681	1.02159	1.33251	1.33065	0.99089	0.840185	0.574717
	0.851654	0.937292	0.749307	0.913657	1.06117	1.25283	1.15648	0.676822	0.595101	1.01324	1.0812	0.338063	0.617952	0.49262	0.659036
	1.12976	0.594509	0.505371	1.01371	0.944482	1.12154	0.915272	0.627036	0.596923	1.23796	1.04435	1.03047	0.875217	0.86651	0.643303
	1.15769	0.777077	0.40403	0.86825	1.1862	0.98455	0.970911	0.389901	0.567673	0.806222	1.42302	1.18928	1.31587	0.582113	0.559933
	1.03487	0.462221	0.327792	1.18864	1.41369	1.24277	0.872311	0.550279	0.59711	1.04016	0.759219	1.04869	1.18523	1.03349	0.947237
	1.04585	0.498063	0.230414	0.82814	1.20359	0.89554	1.10183	0.695974	0.42552	1.07177	1.26922	0.865923	1.01419	0.503782	0.563264
	0.867539	0.546704	0.362058	0.756059	1.03239	1.21867	1.09638	0.597702	0.552205	0.639426	1.09195	1.35865	1.20564	0.673794	0.840467
	0.988458	0.656198	0.436935	1.33173	1.17547	1.28669	1.08232	0.447014	0.801625	0.730723	1.51014	1.14132	0.930312	0.831392	0.474571
	1.13873	0.399064	0.444715	1.21736	1.41989	1.15638	1.19658	0.699058	0.385086	1.13846	1.7903	1.0671	1.12722	0.784555	0.412338
	1.361	0.651157	0.376472	0.802019	1.11246	1.21165	0.906819	0.322913	0.651468	1.18566	1.23026	1.21476	0.805281	0.82741	0.536573
	0.823705	0.61116	0.504443	0.81548	0.990787	1.14152	1.23811	0.662184	0.394404	1.19192	1.34841	1.17172	1.19281	0.877663	0.386126
	1.13853	0.659851	0.613822	1.04632	1.06384	1.12256	1.0111	0.699525	0.563286	0.8816	1.26839	0.901202	1.10704	0.448931	0.391386
	0.843563	0.585996	0.29504	1.12516	1.16201	1.08086	0.909604	0.599547	0.243349	0.698851	0.812094	0.85621	1.13409	0.828274	0.49137
	0.890794	0.53019	0.353683	1.19491	1.43007	1.52759	0.760499	0.555271	0.539981	1.03511	1.0568	1.29893	1.02475	0.682987	0.56039
	0.861349	0.62096	0.208514	1.19819	1.03429	1.02488	1.04917	0.508513	0.534016	0.762385	1.24521	1.43921	0.594264	0.76142	0.813956
	1.05617	0.577382	0.602889	0.900022	1.31961	1.35671	0.906743	0.590623	0.638671	0.835355	0.90002	0.797571	0.884559	0.454221	0.781565
	0.860478	0.732541	0.335951	1.00468	1.21737	1.02813	0.928544	0.786147	0.530193	0.978027	1.24446	1.15938	0.924317	0.79078	0.737161
	1.04153	0.456296	0.633721	0.954605	0.998982	1.18615	0.942063	0.332194	0.427016	1.1668	1.07127	0.763637	0.666087	0.56963	0.744632
	0.774829	0.427399	0.356417	1.09153	1.89975	0.764693	1.02448	0.489636	0.678869		1.14294	1.81425	1.09661	0.446062	0.574238
	1.09277	0.468245	0.576696	1.08891	1.2458	1.03467	1.12148	0.781376	0.643		1.13654	0.875599	0.722871	0.328751	0.757655
	0.937039	0.657278	0.628755	0.79546	1.09677	0.910252	0.749639	0.658731	0.391824		1.09008	1.19417	1.14813	1.01635	0.655883
	0.86774	0.593031	0.469933	1.19332	1.39808	1.22838	1.10773	0.827241	0.57373		1.30943	1.01382	0.972359	0.951505	0.536503
	0.890712	0.691012	0.636524	1.34438	1.52177	1.77981	0.953339	0.719485	0.57825		0.98079	0.390958	0.868564	0.544756	0.521086
	0.907458	0.39901	0.399836	1.09998	1.2766	0.961533	1.41397	0.651326	1.14785		0.953959	1.30423	1.13635	0.937408	1.07052
	0.875667	0.740232	0.345366	1.27054	1.11508	1.33422	0.663219	0.571372	0.513834		0.795263	1.23041	1.08885	0.762833	0.536537
	1.2545	0.328045	0.368549	0.912936	1.09338	1.13091	0.880476	0.753727	0.648827		1.24701	0.794609	0.804139	0.432829	0.73326
	0.989727	0.598324	0.225231	0.892599	1.44173	0.907598		0.829192	0.421973		1.26922	1.18816	1.30056		0.848108
	1.16926	0.47042	0.636556	1.20182	1.16352	1.56831		0.446314	0.486496		1.22832	1.24103	1.32102		0.647234
	0.82881	0.710656	0.515253	1.01526	1.23089	0.776615		0.427259	0.90142		1.10502	1.1231	0.794745		0.379654
	0.661808	0.469539	0.345439	0.862038	1.26893	1.22337		0.826398	2.65082		1.07003	1.13369	1.11018		0.657597
	1.11433	0.587293	0.445038	1.15051	1.13152	1.02314		0.591923	0.609047		1.38303	0.850382	0.952859		0.582126
	0.948046	0.804344	0.464692	1.02606	1.36352	0.69078		0.524765	0.587361		1.28179	1.08596	0.98904		0.637061
	0.951791	0.754944	0.449961		1.4892	1.31306		0.527249	0.527537		1.34812	1.15101	1.14245		0.789197
	1.06272	0.690737	0.379445		1.11837	1.38076		0.514485	1.06933		1.39832	0.865675	1.0338		0.829208
	0.643868	0.530717	0.327456		0.901515	0.948642		0.363667	0.486205		1.12197	1.05921	0.957702		0.334433
	1.05758	0.914645	0.640859		1.49104	1.18078		0.946409	0.451591		1.21001	1.19669	0.840552		0.762696
	0.806643	0.624679	0.634337		1.02515	1.03661		0.781606	0.606397		1.7132	1.5676	1.18362		0.463413
	1.09739	0.43743	0.478212		1.21219	1.00922		0.67849	0.406202		0.890117	1.1774	0.749775		0.430713
	0.862248	1.15221	0.36618		0.634542	1.04238		0.529607	0.243415		1.48854	1.18823	0.911878		0.785624
	1.00632	0.766238	0.617489		1.44435	1.07155		0.76243	0.498768		1.13208	1.06375	0.990792		0.521197
	1.13354	0.387137	0.399688		1.09044	1.46975		0.611491	0.560253		1.25859	1.28697	0.735374		0.582164
	1.15858	0.503189	0.461976		1.10869	1.238		0.804743	0.600249		0.932968	1.13272	1.49435		0.565909
	0.85367	0.499984	0.586065		1.14777	1.6795		0.735493	1.19988		1.0244	1.27224
	1.11863	0.425832	0.480142		1.41099	1.36632		0.451457	0.31328		0.748547	0.957786
	0.773661	0.541056	0.412856		1.01237	0.880791		0.696897	0.437767		1.12115	1.22429
	0.875124	0.499702	0.498504		1.0998	1.04417		0.329727	0.380292		1.37551	1.29549
	1.10755	0.527214	0.610349		1.16878	0.911957		0.451662	0.689965		0.831814	1.09114
	0.997532	0.576655	0.492594		1.14736	1.26642		0.475817	0.38006		1.11494	1.33521
	1.04113	0.574985	0.523896		1.16708	0.990438		0.507214	0.567298		1.15471	1.1685
	1.00995	0.615947	0.286395		0.994043	0.970398		0.505269	0.342179		1.14794	1.2802
	0.985281	0.651068	0.620013		1.19495	1.11498		0.62615	0.438385		1.24936	1.33319
		0.309668	0.341286		1.34833	0.750721		0.358701	0.392099		1.64083	1.19761
		0.433747	0.280093		1.35609	0.751923		0.577435	0.388544		1.25079	0.921625
		0.454793	0.394593		0.942818	1.00392		0.792815	0.856347		1.11051	1.05784
		1.25228	0.258431		0.776351	1.4833		0.848283	0.405649		1.49719	0.838807
			0.376703		1.35446	0.996281		0.494311	0.688938		0.745292	1.22793
			0.290465		1.10345	1.27232		0.871092	0.218272		1.08692	1.2499
			0.292568		1.42505	0.76808		0.775765	0.208992		1.21748	1.20592
			0.328146		1.59798	1.07908		0.574522	0.4482		1.46657	1.4814
			0.588707		0.831402	0.959001		0.520649	0.459204		1.03838	1.17405
			0.428437		1.13063	0.923716			0.418343		0.901328	1.15834
			0.482843		1.26003	1.04127			0.515221		0.772327	1.13321
			0.616852		0.751752	0.915709			0.823053		1.4409	1.1609
			0.530312		1.14154	1.05521			0.753429		0.815106	0.766788
			0.488153		1.22702	0.582258			0.335906		1.3246	1.35476
			0.351396		0.864599	0.811859			0.427178		0.703514	1.13636
			0.688758		1.35909	1.33287			0.409308		1.18394	1.23355
			0.447783		1.0396	1.17309			0.361541		0.704497
			0.605701		1.32458	1.27752			0.463373		1.18092
			0.742499		1.03693	0.993244			0.585223		1.17562
			0.358365		1.19322	1.33076			0.556634
			0.318299		1.22455	0.749409			0.634102
			0.480696		0.968689	1.29789			0.263569
			0.464278		1.60715	1.35822			0.363044
			0.349567		1.2515	0.810529			0.466911
			0.614017		1.31521	1.4106			0.435479
			0.436021		1.07689				0.517399
			0.360736		1.17735
			0.52527		1.15424
			0.665149		1.01976
			0.287313		1.13133
			0.622226		1.07561
			0.522196		1.08833
			0.476032		0.912561
			0.431427		1.41094
			0.326152		1.53329
			0.559364		0.851198
			0.57484		0.949249
			0.544751		1.21261
			0.676589		1.11471
			0.473732		1.81779
			0.419076		1.69785
			0.500913		1.35677
			0.450985		1.40678
			0.571896		1.22047
			0.507789		1.25636
			0.392476		1.13439
			0.515623		1.04422
			0.29559		1.17324
			0.613363		1.28251
			0.570107		1.15284
			0.383963		1.39849
			0.205312		0.894749
			0.421905		1.00947
			0.462966		1.41626
			0.415082		1.00951
			0.270509
			0.28693
			0.556985
			0.331702
			0.485608
Rep2	1.28731	0.491644	0.724682	0.671478	1.12534	1.02275	0.732655	0.581504	0.573888	0.989031	0.758688	1.07669	1.07981	1.08163	0.773876
	1.06011	0.784776	0.891162	0.960236	1.1939	1.1832	1.17674	0.390462	0.683396	0.812417	1.22661	1.01321	0.889195	0.696167	1.07965
	1.49455	0.531995	0.512367	1.02118	1.1301	1.09459	0.674653	0.998699	0.524917	1.09612	0.870198	0.903002	1.15374	0.523132	0.549981
	0.960717	0.608451	0.367614	1.24989	0.686676	1.24454	0.720141	0.506281	0.472953	0.816753	1.23262	0.886672	1.01397	0.716949	0.615188
	1.08102	0.494508	0.578277	0.873994	1.11392	1.13988	1.03472	0.752465	0.960718	1.03482	1.31413	0.67595	0.994874	0.636262	0.305611
	1.25143	0.430276	0.353065	1.20925	0.964539	0.86165	0.861001	0.629511	0.526178	1.00721	1.30056	1.18649	0.675793	0.461365	1.01786
	1.01781	0.651258	0.433313	1.55387	1.22224	1.17127	1.24397	0.722878	0.692466	1.09333	1.24607	0.764038	1.17292	0.704339	0.961782
	0.944964	0.375612	0.591006	0.983612	1.32825	0.937521	1.00443	0.874469	0.644524	0.818121	1.21746	0.637734	0.730256	1.35868	0.668186
	1.1051	0.742939	0.470192	0.734715	0.950985	0.817813	0.741527	0.673731	0.675157	1.01603	1.15109	1.58786	1.2434	1.15084	0.554278
	0.970448	0.708707	0.755319	1.0349	1.214	1.22507	1.19507	0.741793	0.758823	0.957858	0.912945	1.13657	0.77145	0.857778	0.763387
	1.36426	0.733661	0.574294	0.900309	1.34691	1.15506	0.842946	0.684751	0.357874	0.807283	0.889529	1.16342	1.13675	0.793479	0.770227
	0.888854	0.438597	0.475945	0.725704	1.19197	1.00372	0.982304	0.630912	0.46199	1.12118	1.29437	1.19201	1.01705	0.476795	0.617065
	0.730438	0.596674	0.492155	1.13555	1.26509	1.02417	1.16117	0.617795	0.573721	0.953077	1.12958	1.09405	0.953668	0.472071	0.602794
	0.744864	0.653718	0.469709	1.28867	0.864027	1.19081	1.03388	0.812239	0.743415	0.791848	1.27889	1.3743	1.11576	0.866983	0.571525
	0.986364	0.765283	0.329925	0.751456	1.17437	1.32515	1.10787	0.610043	0.628081	0.933513	1.05363	1.05367	0.931932	0.570322	0.915931
	1.06166	0.703861	0.597428	0.841687	1.2178	1.23465	1.01983	0.710804	0.989748	0.954427	1.59675	1.23148	1.23554	1.20265	0.746841
	1.05113	0.788485	0.367215	1.04631	1.08573	1.28771	1.11395	0.82224	0.578688	0.9407	1.00668	1.30412	0.887962	0.69204	0.472178
	0.695155	0.654587	0.542109	1.23787	1.06724	1.33192	0.934958	0.995158	0.719046	0.727546	1.06623	0.796396	1.07485	0.568353	0.939441
	1.19623	0.400961	0.833484	0.804451	1.02219	0.937923	1.01474	0.855559	0.485199	1.05307	1.09159	1.16247	0.860463	0.753504	0.713325
	1.07489	0.483571	0.649061	1.18606	0.859478	1.12218	1.20662	0.705042	0.465607	1.07023	1.17617	1.41463	0.89049	1.01314	0.670898
	1.05006	0.704712	0.478501	0.909699	0.846361	1.26946	0.752223	0.937412	0.439169	1.34027	0.915926	1.16428	1.01167	0.592002	0.558369
	0.65558	0.657618	0.490253	0.93821	1.09006	1.25325	0.882859	0.784917	0.682988	0.789496	1.31613	1.03207	0.950136	0.82752	0.720565
	1.27174	0.835896	0.621142	0.918853	0.94998	0.992549	1.23157	0.788139	0.609057	1.00593	1.00373	1.36399	0.838509	0.548089	0.483985
	0.820227	0.500893	0.477653	1.07096	1.26034	1.13803	0.837932	0.794575	0.534307	0.932636	1.20709	1.29318	1.0757	0.692748	0.742659
	0.982542	0.533725	0.481606	0.899551	1.43349	1.23955	1.04225	0.553112	0.613684	1.0004	0.974987	1.17892	1.08336	0.847639	0.614218
	1.12013	0.777216	0.502577	1.06465	1.01966	0.736498	1.34994	0.769812	0.870396	0.96032	0.982336	1.2919	1.10706	0.543742	0.731144
	1.07847	0.75886	0.50069	1.05962	0.907107	0.919115	1.2503	0.792917	0.817472	1.02286	1.10745	1.09552	1.17822	0.705628	0.801926
	0.946568	0.841582	0.427169	0.940946	1.02811	0.997679	1.02227	0.791837	0.831846	1.02394	1.04544	1.24251	0.783866	0.719439	1.05937
	0.824421	0.504074	0.682385	0.961812	1.10009	1.18012	1.22753	0.763978	0.595991	0.856386	1.16701	1.40386	0.906012	0.849063	0.917016
	0.965027	0.602467	0.583125	0.946562	1.1228	1.00805	0.926714	0.699733	0.764858	0.980874	1.15517	1.4469	1.05167	0.916296	0.656775
	1.12011	0.988263	0.601628	0.841144	0.712096	1.13448	1.1229	0.777597	0.350043	0.511875	0.739633	1.30959	1.03253	0.505134	0.354699
	0.858808	0.642641	0.467411	1.02776	1.18306	1.25052	0.993839	0.516409	0.593382	1.16456	0.943219	0.920746	1.00832	0.744492	0.852865
	1.01141	0.610647	0.342423	1.01163	0.882979	1.38551	0.744347	0.780923	0.441983	0.798229	1.39371	1.1707	1.11873	0.374842	0.578635
	0.937454	0.582198	0.662937	1.18579	1.19006	1.13315	0.895821	1.10946	0.642169	1.323	1.21006	0.981656	1.26463	0.562882	0.752997
	1.07514	0.482109	0.46393	1.17357	1.09109	1.74507	1.09599	0.885017	0.47383	1.17203	0.908735	1.10752	1.09799	0.948602	0.801338
	1.30139	0.933227	0.601717	1.40766	0.890638	1.12974	1.08627	0.764027	0.642608	1.06224	0.875279	0.997497	1.05981	0.595825	0.53726
	0.877126	0.566651	0.687253	1.14287	1.11422	1.2876	1.1063	0.521985	0.475828	1.20261	1.05985	1.01773	0.97705	0.941196	0.957651
	0.990798	0.656578	0.797774	0.806276	1.13114	1.45298	0.696775	0.699895	0.507382	0.877965	1.42191	1.46537	1.33033	0.795384	0.866039
	0.910389	0.688271	0.457816	1.10593	1.01848	1.15078	0.857907	0.63301	0.652772	0.865351	1.04991	1.2801	0.911105	0.691487	0.521036
	0.981651	0.928379	0.266076	0.965104	0.954469	1.19343	1.00404	0.552201	0.59348	1.03692	1.57957	1.05492	1.10768	0.625588	0.325288
	1.08019	0.467843	0.629042	0.918674	1.07524	0.96541	1.03242	1.36234	0.668673	0.942248	0.651494	1.19759	1.1426	0.477194	0.833194
	0.798591	0.658318	0.652767	1.16841	1.16281	1.36535	0.976634	0.745231	0.750265	1.01631	1.24417	0.847601	0.908954	0.846569	0.780285
	0.840258	0.478772	0.446679	0.920446	1.287	1.0448	0.849651	0.796127	1.11205	0.791226	0.910582	1.4062	1.12501	0.662385	0.461659
	0.738341	0.857116	0.684642	1.02844	0.971247	1.70174	0.644475	0.665476	0.52422	1.02967	1.12118	0.824825	0.856231	0.720416	0.688749
	0.980856	0.59131	0.448611	0.69613	1.35526	1.01505	1.13506	0.621227	0.475141	0.998285	1.21248	1.16836	1.00969	0.539373	0.717251
	1.13643	0.724736	0.492099	0.908132	1.05277	1.14027	1.0975	0.785991	0.752149	0.875008	1.28956	0.990626	0.895817	0.818606	0.758898
	1.10247	0.803262	0.803977	1.00159	1.2003	0.836526	0.836697	0.680478	0.634554	1.23026	1.07556	1.01621	0.892067	0.663404	0.617892
	1.36181	0.851116	0.625012	1.02729	0.837878	0.896749	0.653618	0.672002	0.612694	1.14811	0.878375	0.982037	0.802752	0.512847	0.615122
	0.754443	0.387039	0.635358	1.07379	0.963482	1.04734	1.1803	0.667782	0.597877	1.3005	1.03223	1.1603	0.943149	0.748034	0.734017
	1.10169	0.484581	0.500742	0.648105	1.27379	1.37326	1.12155	0.885974	0.552491	1.05165	1.33075	0.830835	1.02796	0.463821	0.538654
	0.993718	0.456071	0.63624	0.701942	1.05636	1.11427	1.13889	0.900415	0.779252	1.04581	1.18013	1.04834	0.64738	0.824843	0.836463
	1.15008	0.534287	0.474414	1.03767	0.969246	1.48538	1.15546	1.16479	0.535957	0.920139	1.09319	1.10438	1.19996	1.08257	0.750858
	0.752233	0.882779	0.619471	1.16592	1.16509	1.24263	1.12673	0.791023	0.493016	1.46699	1.16577	0.955613	0.90004	0.673694	1.19307
	1.37004	0.587485	0.468783	1.00518	1.10861	0.960649	0.986245	1.19368	0.767843	0.663834	1.22521	1.06795	1.1161	0.940131	0.975535
	1.10924	0.967108	0.527257	0.966563	1.18246	0.942326	1.43463	0.70585	0.7734	1.06207	1.03496	0.900983	1.25854	0.496472	0.557221
	1.07093	0.517556	0.294277	0.826665	1.00093	0.883962	0.957805	0.805199	0.573565	0.842498	1.23693	1.2577	0.735158	0.711291	0.695822
	0.835833	0.708996	0.539947	1.16055	1.06462	1.3134	1.07386	0.698371	0.662776	0.940685	0.812875	1.23195	0.938818	1.20045	0.579256
	0.83606	0.65585	0.533482	0.897458	1.35301	1.06554	1.04013	0.775089	0.523394	1.02327	1.30621	1.40301	1.23976	0.989622	0.591532
	1.027	0.541324	0.476505	0.980074	0.815476	1.15444	1.15502	0.750884	0.818187	0.805135	1.0739	0.895236	1.15057	1.35327	0.226298
	1.16541	0.611529	0.546996	1.06842	1.31997	1.30555	0.945954	0.804745	0.471773	0.953078	1.11572	1.26196	1.00304	0.729621	0.396734
	0.865589	0.668848	0.715292	1.02829	1.23285	1.10884	1.21097	0.710596	0.629945	0.733815	1.30022	1.16525	0.85979	0.835212	0.519351
	0.945244	0.662501	0.706476	0.922376	0.887502	1.37168	0.824805	0.62949	0.822838	1.28176	1.04965	1.04842	0.804999	0.468821	0.526144
	0.947847	0.749291	0.655572	1.0515	1.33221	1.05506	0.936601	0.884263	0.435476	0.930518	0.935541	1.09934	0.684966	0.877234	0.614246
	0.934679	0.653719	0.387719	0.973433	1.11148	1.14352	1.17065	0.981738	0.478569	0.863796	1.22568	0.891958	1.15703	0.466456	0.650735
	1.10995	0.826001	0.44341	1.17109	1.31519	1.46135	0.876027	0.671821	1.04649	1.20928	1.29612	1.00201	1.08891	0.826565	0.603552
	1.01888	0.569232	0.598874	0.858679	1.03033	1.22938	1.14006	0.745954	0.848038	0.940007	1.12818	1.04888	0.886502	0.571502	0.539209
	0.981257	0.68034	0.304376	1.21983	1.06207	1.07196	0.812851	0.709791	0.597724	1.18032	1.53396	0.823682		0.646535	0.901408
	0.976906	0.381416	0.521604	1.02267	1.19789	1.03444	1.02242	0.955269	0.70926	0.966306	1.13503	1.19334		0.802036	0.402534
	1.19976	0.468612	0.483698	1.00389	1.08795	1.37322	0.774336	0.80416	0.939449	1.13441	1.20397	1.16961		0.836343	0.568929
	0.906571	0.787126	0.513293	0.88665	0.988864	0.998187	1.10483	0.760372	0.650864	0.813303	1.25738	1.05089		0.457255	0.999759
	0.83894	0.501344	0.559223	1.18304	0.859498	0.954892	1.07078	0.786199	0.629425	0.957168	1.64693	1.19726		0.836934	0.365379
	0.879453	0.598881	0.609332	1.14856	0.728006	1.21594	0.954431	0.704598	0.623397	0.830536	1.21594	1.22605		0.882486	0.593137
	1.0748	0.522627	0.552328	1.03793	0.982273	1.29469	1.05198	0.933332	0.697278	1.01684	1.23089	0.79982		0.735664	0.390591
	0.960831	0.400642	0.400911	0.898848	1.29096	0.992844	0.949222	0.661353	0.698776	1.19769	0.852555	0.96058		1.00569	0.569865
	1.07253	0.745857	0.488441	1.04296	1.18484	1.43486	0.949678	0.466926	0.563446	0.741735	1.30033	1.17383		0.88307	1.04887
	1.11116	0.72563	0.523439	1.05167	0.822543	1.14306	1.08218	0.765	2.06079	0.951602	0.966345	1.28478		0.608252	1.01123
	0.95311	0.641305	0.600572	1.02007	0.793324	1.19674	1.10223	0.668672	0.570195	0.934458	1.05127	0.80076		0.528041	0.994099
	0.912725	0.677061	0.472724	0.752509	1.2511	1.14878	0.59414	0.836457	0.572291	0.970642	1.01683	0.956694		0.706772	0.620554
	1.37165	0.60344	0.413856	0.941083	0.909492	1.15282	1.05558	1.14992	0.373412	1.09154	1.11207	1.1954		1.29191	0.632859
	0.934373	0.872842	0.461022	1.06031	0.990127	1.27814	0.980939	1.20343	0.656036	1.26445	0.978766	1.18426		0.795426	1.13776
	1.20223	0.662213	0.465455	1.09301	0.832184	1.29942	1.40415	0.517704	0.724163	1.19973	1.2559	0.973534		0.957815	0.682795
	0.878301	0.496887	0.727657	0.813755	1.26193	1.10061	0.877462	0.934369	0.474042	0.991184	1.17037	0.905419		0.655104	0.582042
	0.973764	0.789491	0.831115	0.822926	1.08838	1.21652	0.905171	1.18201	0.583763	0.983682	0.987337	1.3033		0.487186	0.657181
	1.10588	0.676402	0.32548	0.937465	1.14289	1.20976	1.23074	0.725326	0.594689	0.922532	1.07307	1.33772		0.604951	0.516998
	0.871724	0.911122	0.362043	0.969361	1.13523	1.23659	1.14839	0.828828	0.66305	0.843935	1.41501	1.21984		0.560865	0.744351
	0.633464	0.534339	0.769069	1.29682	1.28855	0.99254	0.887059	0.629316	0.555587	1.013	1.31225	1.22696		0.792019	0.513655
	0.797198	0.480817	0.515192		1.17844	1.11942	0.623192	0.906109	0.776324	1.04201	1.40298	1.14029		1.27861	0.663642
	0.771175	0.485905	0.678135		1.14918	1.02404	0.891193	0.841205	0.715361	1.10092	1.1984	0.860273		0.454381	0.625132
	0.947881	0.777252	0.679831		0.900947	1.46742	0.976274	0.665464	0.385763	1.30496	0.883771	0.909421		0.78142	0.592253
	0.870167	0.609497	0.507584		0.9115	0.952026	0.946093	0.601779	0.45878	0.71886	1.06776	1.18024		0.822103	0.612091
		0.630439	0.504124		1.48261	1.23073	1.03016	0.79589	0.570308	1.03327	1.2198	1.11696		0.559229	0.878851
		0.75048	0.532938		0.970228	1.18583	0.926582	0.793698	0.733482	1.48032	1.3417	0.855793		0.395626	0.549597
		0.664152	0.448169		0.924356	0.702886	0.915901	0.78172	0.435388	1.27083	0.97027	1.33626		0.51562	0.691297
		0.565774	0.320092		1.1377	1.16099	1.19575	0.697532	0.950274	1.05539	1.21113	1.42575		0.485481	0.533446
		0.861728	0.477081		1.12031	1.0602	0.885537	0.56481	0.621382		0.844774	1.0977		0.692854	0.77834
		0.457196	0.37111		1.4173	1.27602	0.94999	1.28041	0.725009		0.951438	1.26739		0.794942	0.822033
		0.82633	0.546083		1.14039	1.5698	1.03521	1.38853	0.930557		0.756397	1.23291		0.43672	0.358706
		0.555835	0.470568		1.14164	1.21196	1.05365	1.11551	0.793133		0.93359	1.32379		1.06633	1.43941
		0.475257	0.410331		0.811189	1.3727	0.95621	1.06775	0.571885		0.882497	0.969354		0.977602	0.668056
		0.405551	0.430561		0.879677	1.04999	1.08258	0.819634	0.639645		1.18596	1.45917		0.647655	0.837467
		0.670035	0.480124		1.04629	0.917077	0.789499	0.765792	0.540469		1.0991	1.24386		0.978284	0.534306
		0.60528	0.533005		1.21874	1.07541	1.28428	0.864361	0.594765		1.31066	1.0755		0.621327	0.654304
		0.463962	0.856676		1.44333	0.956257	0.856689	0.872707	0.599434			1.19512		0.909273	0.561044
		0.798498	0.497426		0.862491	1.25309	1.17267	0.92609	0.491778			1.22559		0.923452	0.985901
		0.760237	0.613961		1.20316		0.817291	0.821737	0.816911			1.02065		0.904462	0.619078
		0.636562	0.529965		1.08056		1.07492	0.882428	0.490905			1.21279		0.952093	0.639975
		0.765747	0.380127		1.17753		1.09328	1.15511	0.614711			0.950248		0.760284	0.544422
		0.504617	0.459561				0.874717		0.799802			1.38369		0.666238	0.335219
		0.875363	0.739058				0.977074		0.574349			1.48695		0.61634	0.435236
		0.717982	0.490897						0.423525			0.829594		0.71645	0.485682
		0.691949	0.531404						0.507939			1.34747		0.629956	0.693646
		0.848929	0.603693						0.6424			1.16152		0.614816	0.458943
		0.702214	0.725822						0.588724			1.29612			0.471695
		0.648731	0.68866						0.431359			1.43573			0.723261
		0.707411	0.662422						0.548277			1.13925			0.460343
		0.754373	0.635945						0.51499			1.08019			0.41823
		0.613294	0.56206						0.614619			1.07577			0.881001
		0.751853	0.512128						0.622181						1.26425
		0.694209							0.691892						0.453911
		0.697497							0.968551						0.53111
		0.799692							0.500101						0.635432
									0.425894						0.491835
									0.791652						0.52076
									0.702231						0.566767
									0.655975						1.44653
									0.524104						0.488444
									0.511741						0.426673
									0.778247						1.31323
									0.616618
									0.403775
									0.572216
									0.446234
									0.58739
									0.62467
									0.486319
									0.799601
									0.50942
									0.353268
									0.668288
									0.661092
									0.778218
									0.55278
									0.481644
									0.418496
									0.502321
									0.532359
									0.416344
									0.36328
									0.489038
									0.642318
									0.490887
Rep3	1.16972	0.561342	0.458485	1.15379	1.25827	1.08384	1.04764	0.863759	0.595767	1.24335	1.52657	1.45496	0.950254	0.621759	0.631843
	0.882185	0.764606	0.585655	1.02865	1.16863	1.03242	1.44521	0.529138	0.421729	1.23103	1.03893	2.04412	0.979316	1.13323	0.791496
	0.832351	0.616731	0.653178	1.06095	1.06365	1.4451	1.02989	0.576149	0.431503	0.972349	1.20486	1.09064	1.38921	0.700168	0.711575
	1.10823	0.786569	0.500057	1.07501	1.12754	0.970727	0.7273	0.606789	0.667555	1.12711	1.10909	1.07075	0.984129	0.722469	0.56227
	0.901696	0.503144	0.368808	0.924781	1.07848	0.967423	1.09841	0.958809	0.920869	1.15654	0.868253	1.02115	1.27636	0.83527	0.549723
	0.746266	0.872878	0.520238	0.991405	1.02432	0.549984	0.978114	0.79243	0.773393	1.01335	1.21256	1.17339	1.56021	0.833594	0.517405
	1.11912	0.731743	0.424933	1.01332	1.12669	0.94844	0.912677	0.652307	0.754015	1.14187	1.0742	1.40264	1.19547	0.396579	0.581022
	1.0687	0.670629	0.588395	0.786674	1.09285	0.897303	0.858698	0.838204	0.612089	0.856019	0.884208	1.13678	1.0927	0.709196	0.647455
	0.917849	0.727786	0.667258	0.957571	0.947947	1.08674	1.06198	0.681815	0.441571	0.691042	0.731081	1.21881	1.06258	0.757912	0.401105
	1.06881	0.528474	0.488941	0.769579	1.07239	0.964967	0.606345	0.814489	0.454964	0.97009	1.06061	1.22463	0.904194	0.743823	0.538298
	0.828988	0.596426	0.357068	0.844801	1.01841	1.29252	0.881856	0.704813	0.471289	0.905049	1.1262	1.45954	0.958576	0.680948	0.690877
	0.937117	0.699909	0.655182	1.12134	1.2695	0.622514	1.14889	1.61861	0.315467	1.08822	0.745528	1.18241	0.804847	0.799983	0.538363
	1.02716	0.44865	0.708998	1.03077	1.04662	0.939475	1.06353	0.569861	0.510689	1.10828	1.32529	1.08525	1.09934	0.5572	0.621028
	0.903153	0.645369	0.892336	1.04285	0.877442	1.41974	0.961708	0.902152	0.58952	0.553203	1.04871	1.36682	1.04514	0.636352	0.526002
	0.87941	0.86898	0.281792	0.943692	0.978658	0.787854	0.804072	0.896921	0.472155	0.904004	0.965311	1.18756	1.05403	0.557164	0.748561
	0.876239	0.245058	0.668541	0.90008	1.2083	0.822463	1.11886	1.00765	0.576562	0.915376	1.15956	0.819588	0.992768	0.642471	1.08337
	1.03093	0.409521	0.520937	1.24116	0.803792	1.20669	1.11429	0.689838	0.379759	0.79216	1.22587	1.69512	0.968079	1.13616	0.597632
	0.94268	0.656004	0.436091	0.95106	1.34633	1.14561	0.809532	0.712976	0.416918	0.976748	1.28087	1.25952	0.91942	0.790176	0.381563
	0.906727	0.544873	0.631076	0.972389	1.1646	1.15547	0.984354	0.592685	0.341243	1.27695	0.882742	0.650835	1.20959	0.87114	0.712654
	0.946512	0.794136	0.626007	1.0777	1.22033	1.25039	0.826087	0.737766	0.868337	0.954425	1.26879	1.20922	1.11893	0.975279	0.551594
	0.869048	0.484681	0.74789	0.974665	1.09692	1.22469	1.01118	0.461019	1.34147	1.01863	0.938504	1.32405	0.971822	1.03749	0.539711
	1.11025	0.551757	0.413955	1.02906	1.01416	1.03529	0.827815	0.674761	0.488249	0.862491	0.649503	0.900532	0.914469	0.777789	0.670796
	0.954241	0.480904	0.730401	0.973965	1.04784	1.19898	0.846287	0.571274	0.485538	0.806024	0.799782	1.19264	1.28242	0.449956	0.633465
	0.870256	0.62136	0.520724	0.994826	1.3526	1.14704	1.1471	0.658252	0.417437	0.893059	1.60589	1.2593	0.959907	0.979271	0.346619
	1.04056	0.37437	0.474343	1.08101	1.18116	1.03238	0.968948	0.777646	0.548963	0.870881	0.894586	1.34503	0.945744	0.9972	0.73998
	0.951749	0.691068	0.474985	0.91533	1.06246	1.37049	1.00366	0.707993	0.807477	1.21324	2.38904	1.0299	0.916606	0.88171	0.572384
	0.973681	0.632382	0.40633	1.06664	1.09565	1.49263	0.618098	0.627874	0.639779	1.29647	1.25019	1.08729	1.15709	0.718465	0.738486
	1.28549	0.625318	0.655541	1.15922	1.14682	1.25214	0.939666	0.779685	0.533214	0.88995	1.1462	1.12104	0.835221	0.862271	0.805587
	0.775813	0.699531	0.273253	1.09505	1.18921	1.05278	1.02711	0.882575	0.5464	1.08274	1.22507	1.34112	0.999305	0.672781	0.750677
	1.16407	1.27798	0.41958	1.01806	1.11404	0.848049	0.67221	0.908531	0.525974	1.22354	1.23639	0.79966	1.01333	0.839285	0.47249
	0.911021	0.491626	0.430665	1.08975	1.27791	1.26831	1.04603	0.507453	0.649193	1.0477	0.73379	1.16885	0.577522	0.970423	0.635858
	0.863576	0.651049	0.622636	0.826143	1.32902	0.857073	1.09538	0.793354	0.401796	1.00735	1.14748	0.9535	0.952865	1.01761	0.392379
	0.92288	0.637805	0.464703	1.06699	1.13179	1.0208	0.89338	0.657176	0.683611	0.925986	1.32551	1.36855	0.875169	0.964361	0.504706
	0.939131	0.705277	0.442491	1.03467	1.12943	1.15265	0.857252	0.662936	0.414319	0.748141	1.24092	1.22559	1.03777	1.0724	0.590458
	0.95791	0.933226	0.46646	1.07307	1.17376	1.12655	1.2081	0.710389	0.588066	0.98915	1.19143	0.922157	1.13053	0.513128	1.01882
	0.870646	0.431615	0.495734	1.04272	1.15825	1.06521	1.16795	0.779452	0.961926	1.13795	1.0663	1.30673	0.837828	0.829744	0.591637
	0.702347	0.577464	0.525434	0.849066	1.11313	1.0028	0.774071	0.989776	0.523782	0.827466	1.1274	0.965409	0.893771	1.01105	0.393392
	1.01878	0.732909	0.469561	0.93002	0.997398	1.02532	0.993718	0.875166	0.564994	0.972603	1.14598	1.20674	0.837886	1.07147	0.941522
	0.944451	0.755004	0.544781	1.08057	0.789951	1.06412	0.82058	0.786287	0.635244	0.843079	1.30108	1.44718	1.10449	0.667715	0.61621
	0.890562	0.519543	0.470152	0.99709	0.962327	1.29058	0.993598	0.817431	0.619932	0.987137	1.35101	0.876594	1.0114	0.797319	0.42004
	0.915094	0.781345	0.390787	1.32281	1.03558	0.841577	0.9139	0.803306	0.661246	1.1391	1.17002	0.909957	0.810125	0.683466	0.861942
	1.22347	0.689527	0.733244	1.2787	1.11151	1.05078	1.2342	0.536682	0.504805	1.15504	1.17029	0.819232	0.980703	0.547266	0.647857
	0.807511	0.447185	0.600629	1.06437	1.1888	1.03404	0.973333	0.774381	0.476556	0.919539	0.964948	0.851096	0.875921	0.979658	0.714926
	1.30163	0.815345	0.442723	1.0369	1.25614	1.36297	0.986786	0.562755	0.386157	1.04506	1.13727	1.01776	1.094	1.00035	0.46242
	1.00622	0.709209	0.416574	1.20506	1.357	1.02607	0.912356	0.56214	0.300306	1.25736	1.13257	1.12595	0.960848	0.88467	0.446373
	1.07589	0.580354	0.43372	0.926054	1.20591	1.30535	0.960958	1.08406	0.445313	1.28531	1.11696	1.17516	0.924502	0.623112	0.798061
	0.905542	0.396943	0.602931	1.25734	1.21371	1.20534	0.901438	0.656198	0.968789	0.939283	1.49803	1.02102	0.884589	0.704318	0.829781
	1.23253	0.665523	0.334432	1.42768	1.29558	1.04414	1.34529	0.786557	0.672356	1.09498	0.850723	1.11139	0.875357	0.588139	0.367184
	0.923545	0.714205	0.428945	0.902996	1.20767	0.907681	0.657554	0.569787	0.407348	1.06648	1.12417	0.838424	1.33608	0.56183	0.257
	0.631237	0.68237	0.578496	0.989111	1.02892	1.45706	1.32672	0.513013	0.36999	1.17166	1.2717	0.788684	0.668071	0.728735	0.74606
	0.83797	0.539105	0.394069	0.899638	1.14721	1.04819	0.913315	0.70367	0.550148	0.799417	1.05389	0.977	0.85695	0.575934	0.648525
	0.83194	0.470348	0.503387	1.05148	1.06035	0.912601	1.04866	0.721995	0.50454	1.31977	1.04302	1.33338	1.32865	0.6539	0.460488
	1.18569	0.500303	0.43193	0.880173	0.820265	0.894582	1.25281	0.656441	0.578391	1.30383	0.768411	1.15451	1.07362	0.606072	0.543179
	0.79168	0.714432	0.599424	0.785573	1.13145	0.826438	0.90623	0.885934	0.535181	1.10825	1.27767	1.16828	0.759533	0.966196	0.562681
	0.771306	0.668672	0.673207	0.854339	1.18767	1.60003	1.03407	0.869996	0.471808	1.30952	0.893104	0.816756	0.82228	0.816225	0.973348
	0.970347	0.603469	0.588311	1.22036	1.41185	1.11454	0.556888	0.454266	0.568678	1.01322	1.49173	0.940406	1.04987	0.590085	0.436188
	0.778695	0.691289	0.666111	1.00091	1.10463	1.58751	1.1362	0.927824	0.863042	0.969691	1.02552	1.06571	0.484696	0.677819	0.60553
	1.35956	0.704546	0.35887	0.966911	0.982199	1.25081	1.12527	0.79093	0.420963	1.11501	0.942822	1.07418	1.16791	1.03863	0.4791
	0.942283	0.585363	0.51703	0.977985	1.1378	1.15839	1.43004	0.43511	0.446321	1.13546	1.05482	1.3592	0.842881	0.741919	0.698925
	1.14033	0.913444	0.436325	1.0438	0.787705	0.986393	1.21318	0.853381	0.270159	0.576828	1.08651	1.24087	0.705083	1.37902	0.595416
	0.658963	0.663452	0.617913	0.853648	1.29328	1.42823	0.963555	0.613364	0.404481	1.11768	1.27188	1.05788	0.823351	0.819371	0.792224
	1.15112	0.819799	0.655991	0.911653	1.28621	0.980293	1.00941	0.571897	1.03034	0.902117	0.929989	1.05063	1.27873	0.81398	0.70335
	0.802495	0.723251	0.665951	0.735509	1.37997	1.09402	0.851268	0.748693	0.402208	1.08639	1.26307	1.21087	0.685108	0.839774	0.534004
	0.942863	0.81005	0.627928	1.27253	1.3012	1.15849	1.10275	0.667126	0.735391	0.612429	1.13925	0.90544	0.834154	0.717752	0.490515
	0.90669	0.463781	0.609486	1.08411	1.34589	0.748594	1.12887	0.773704	0.734502	0.83426	0.777771	1.00629	0.917183	1.09502	0.383622
	1.04517	0.510136	0.919092	1.3263	1.10609	1.30034	1.08491	0.430357	0.498856	1.28418	1.285	1.1734	1.25052	0.719162	0.730694
	0.8675	0.796678	0.380229	1.05606	1.51616	1.05038	1.1617	0.796844	1.27042	0.848475	0.998448	0.57469	0.732544	0.818393	0.364015
	1.2399	0.747955	0.44101	0.86798	1.18029	1.35959	0.850701	1.17612	0.865057	1.01247	1.05319	1.23815	0.969964	0.755945	0.595165
	0.820791	0.791271	0.681601	0.978735	1.09231	1.16116	1.05554	0.349686	0.501534	0.657335	0.866714	0.91698	1.43868	0.814534	0.462407
	1.38147	0.692205	0.577335	0.688196	1.25071	1.27071	0.993421	0.664718	0.546851	0.812099	0.9663	1.0767	0.880556	0.720149	0.713417
	0.891767	0.447444	0.758246	1.05644	1.24662	1.27817	1.30511	0.513846	0.616648	1.32023	0.994826	1.46183	1.01184	0.949553	0.682917
	1.06876	0.613873	0.379435	1.06739	1.25408	1.19155	1.12395	0.867411	1.05016	1.0285	1.45036	1.38654	0.997784	0.810123	0.55067
	1.11285	0.81311	0.642405	1.0221	1.19236	1.07424	0.810926	0.717014	0.670303	1.05212	1.45206	1.30629	1.13043	0.650475	0.346836
	1.00269	0.549878	0.63994	0.844063	0.999234	1.27972	0.971684	0.52462	0.425572	0.67429	1.20812	1.43893	0.881789	0.724456	0.529346
	1.19818	0.868104	0.418566	1.068	1.24163	0.93425	1.01942	0.638286	0.529051	1.12609	1.41648	1.19504	0.939814	0.945926	0.490324
	0.628069	1.23035	0.455458	0.881405	1.17384	1.23088	1.18255	0.752699	0.444615	1.11669	0.86553	1.31905	0.791961	0.690676	0.806095
	1.05028	0.529241	0.550609	0.96742	0.965826	1.68119	0.995795	0.886248	0.684272	0.552904	1.29705	1.11355	0.835289	0.721829	0.558222
	1.23446	0.757136	0.681787	0.98313	1.1401	0.986621	1.03797	0.744512	0.496171	1.05786	1.2583	1.32102	1.0222	0.600742	0.667027
	0.886595	0.973132	0.434713	0.839016	1.15538	1.38465	1.32954	1.01161	0.580253	0.80064	1.12987	1.2925	1.0502	0.917101	0.593425
	1.07745	0.843182	0.312375	1.12113	1.25682	1.34217	1.03144	0.527578	0.582436	0.914171	0.721596	1.26281	1.17912	0.89298	0.69232
	0.950509	0.732957	0.396306	1.23109	1.28682	0.83152	0.838587	0.734442	0.475273	1.14491	0.866971	1.13713	1.07767	0.595407	0.89434
	1.23384	0.468896	0.658771	0.822251	1.21856	1.2878	0.98112	0.698329	0.340312	1.19673	1.45212	1.35352	1.29584	0.879415	0.6519
	1.23568	0.598672	0.315938	0.819232	0.861811	1.16204	0.94931	1.09671	0.548541	0.933334	1.11402	1.12622	0.956023	0.64419	0.897335
	1.0326	1.01499	0.519408	0.88614	1.20443	1.34598	1.04143	0.888418	0.383457	1.0744	0.814452	1.44654	1.08842	1.09731	0.515848
	1.05724	0.383001	0.356457	1.08112	1.43479	1.44225	1.06476	0.549413	0.943832	0.834818	1.16294	0.878891	1.13312	0.797714	0.579331
	1.18605	1.10587	0.346055	1.05518	1.17834	1.21385	0.849113	0.999976	0.480427	1.38581	1.40905	1.06332	1.12202	0.453041	0.79133
	1.00624	0.844066	0.580981	0.907501	0.955239	0.889922	0.828108	1.11438	0.831245	1.05371	1.06301	1.09548	1.01935	0.741582	0.410728
	0.878095	0.509916	0.465912	1.09252	1.17831	1.43051	0.892326	0.634202	0.366462	0.893146	0.809625	1.13211	1.10335	0.711997	0.397923
	0.899927	0.710477	0.494044	1.22026	1.02333	1.07719	0.898897	0.790393	0.524915	0.592956	1.41239	1.30193	0.817383	1.03127	0.535658
	1.22474	0.698793	0.436878	0.710292	1.03884	1.38148	1.07956	0.772989	0.277598	1.26634	1.15156	1.04986	1.25358	0.894954	0.783556
	0.902838	0.650311	0.244724	0.996239	0.902363	0.674987	0.925119	0.727524	1.2041	1.29812	0.67798	1.10176	0.817964	1.04284	0.375736
	1.08494	0.944118	0.497273	0.883685	1.06021	1.25214	1.19152	0.735249	0.69067	0.896677	1.09224	1.29318	0.74781	1.10861	0.31212
	1.1497	0.721583	0.339165	0.795755	0.780425	1.20444	1.1118	0.655573	0.3392	1.28363	1.02169	1.12604	0.956822	1.10303	0.65459
	1.14299	0.656062	0.679942	1.04232	2.01144	1.31341	1.1173	0.51291	0.207906	0.691946	1.00399	1.18138	1.33849	0.660634	0.930281
	0.733724	0.510531	0.531478	1.06701	0.992108	0.979086	1.1438	0.985751	0.584694	1.01176	1.39294	0.926254	0.8453	0.776989	0.424048
	0.825445	0.566513	0.462073	0.842973	1.0746	0.985194	1.11129	1.23672	0.458536	0.921132	1.05259	1.03667	1.37738	0.416282	0.834034
	0.835811	0.475853	0.791779	0.883825	0.762261	1.05773	0.76004	0.633387	0.884937	0.883455	1.13285	0.959243	0.839216	0.70824	0.690018
	1.17863	0.563095	0.667597	1.05628	1.01899	0.937605	0.984646	0.944186	1.00877	0.6178	1.50139	0.933789	0.963586	0.720509	0.71363
	0.848633	0.581098	0.447054	1.25998	1.11859	0.860513		0.512722	0.321914	1.17559	1.41029	1.27764	1.0739	0.851421	0.393167
	0.810641	0.738071	0.353612	1.20228	1.2685	0.735873		0.575514	0.512067	0.978118	0.955148	1.13586	1.05284	0.874812	0.890911
	0.987409	0.621217	0.798072	0.925525	0.942248	0.843071		0.572844	0.579961	0.730427	1.32406	1.41608	1.05189	0.812312	0.450964
	1.43429	0.587856	0.462642	1.14657	1.17875	1.19553		0.591763	0.474709	0.89869	1.05425	1.103	0.916999	0.546314	0.358601
	1.41366	0.544882	0.547938	0.745892	1.04323	1.62728		0.638908	0.425753	1.02901	1.00181	1.19071	1.04362	0.808176	0.577925
	1.2785	0.934796	0.800174	0.975346	1.34446	1.09465		0.60688	0.543379	1.10598	1.32005	0.768319	1.01353	0.901149	0.52023
	0.695149	0.749899	0.558822	0.881324	1.26052	1.18995		0.503056	0.883006	1.31775	0.719706	1.04591	0.701911	0.985256	0.379216
	1.00346	0.606587	0.562258	0.977088	1.03356	0.970289		0.659897	0.449799	0.69383	1.27926	1.05595	1.19615	0.678237	0.490896
	1.20437	0.419252	0.392617	1.01151	1.27886	1.07716		0.761607	0.631135	0.832563	1.07615	1.09948	1.19951		0.804301
	0.840353	0.500496	0.457035	1.01982	1.04714	1.17983		0.771053	0.585314	1.17921	0.903664	0.963073	0.89676
	1.24519	0.5784	1.04045	1.13912	1.10803	1.27439		0.523389	0.364379	0.967936	1.14161	1.26435	1.10919
	1.04144	0.457717	0.540212	0.999617	0.984931	0.985203		1.08868	0.522481	0.883721	1.53142	1.04219	1.01721
	1.1636	0.626136	0.568175	0.896482	0.9506	1.12154		0.529329	0.511578	1.21945	1.22141	0.962918
	1.30979	0.638426	0.547962	1.01048	1.00673	0.904859		0.721366	0.664457	0.961846	1.32234	0.772511
	0.817886	0.748425	0.596139	0.847434	1.07936	1.28105		0.427544	0.549188	1.26668	1.60732	1.06858
	0.826213	0.62906	0.504763	1.1027	0.812622	1.29441		0.774233	0.528604	0.835906	1.47466	1.02192
	1.41307	0.670255	0.488895	0.884337	1.25015	1.14432		0.688473	0.550772	0.886135	0.909832	0.877519
	0.964634	0.580105	0.547779	0.881171	1.16166	1.27906		0.495359	0.502742		1.12123	1.2285
	1.15109	0.689498	0.669149	1.01695	1.3351	1.28267		0.371258			1.25207	1.32399
	1.18454	0.435527	0.568807	0.950187	0.761628	1.3716		0.645589			1.17368	0.958669
	1.5102	0.838478	0.258131	0.91149	1.22941	1.19409		0.597711			0.890543	1.07149
	0.73326	0.785049	0.581896	0.804539	1.11888	0.932475		0.739882			0.989398	1.08196
	0.789473	0.535282	0.482616	1.00794	1.04107	1.01034		0.812817			1.07606	1.3049
	0.997274	0.663547	0.5596	1.10606	1.37342	1.16196		1.42175			0.896312	0.918926
	1.06606	0.593277	0.593599		1.09257	1.34238		0.941343			1.07219	0.944811
		0.594832	0.492909		1.40852	1.01998		0.450956			1.26855	1.03335
		0.609412	0.610454		0.974993	1.25744		0.825115			0.833006	1.22762
		0.64621	0.887207		1.27808			0.457496			1.25348	0.964043
		0.614494	0.508152		1.12985			0.6145			1.12719	0.913033
		0.714096	0.317869		1.0609			0.635323			1.15083	1.2534
		0.8844			1.01038			0.403315			0.505861	1.26146
		0.792133			1.11117			0.429971			0.700289	1.11526
		0.64998			1.03891			1.02443				0.973544
		0.454093			1.29887			0.462594				1.37477
		0.358993			1.11954			0.482955				1.2131
		0.627275			1.34103			0.82688				0.939529
		0.533084			1.29472			0.660369				1.03128
		0.506908			1.13544			0.820202				1.07072
		0.686824			1.1101			0.647077				1.16335
		1.07287			1.01279			0.905801				0.904849
		0.811598			0.889852			0.436204				0.734991
		0.534425			0.852749			0.78868				1.40062
		0.463741			0.82328			0.776687
		0.702901			1.26922			0.660224
		0.828984			1.1374			0.889994
		0.754436			1.13078			0.813568
		0.750426			1.30044			0.636664
		0.681017			0.792881			0.828834
		0.555972			0.906387			0.806816
		0.585738						0.676584
		0.919964						1.04636
		0.667234						0.53912
		0.547136						0.980967
		0.663849						0.622136
		0.653268						0.650489
								0.793035
								0.584077
								0.967285
								0.448775

[truncated: 28 more sheets: 3h, 4a + S5a, 4b, 4c, 4d, 4e + S5a,c, 4f + S5d, 5a, 5b, 5c, 5d, 5e, 5f, 6a, 6b, 6c, 6d, S1a, S1b, S1c …]
